# Supplementary material for: 'Systems toxicology' approach identifies coordinated metabolic responses to copper in a terrestrial non-model invertebrate, the earthworm Lumbricus rubellus
Source: BMC Biol. 2008 Jun 3;6:25. doi: 10.1186/1741-7007-6-25 (PMC2424032; doi:10.1186/1741-7007-6-25)
Supplement: Additional file 5 — Table of transcripts showing more than twofold change in expression as a consequence of copper exposure. [file 1741-7007-6-25-S5.xls]

## Sheet: 2 fold changed
Table S3: Transcripts showing >2 fold change in expression as a consequence of copper exposure.
Copper [mgkg-1]	0		10		40		160		480		Genbank ID	Cluster ID	Database: SwissProt(Human) Search Algorithum: BlastX			Database: Uniprot Search Algorithum: BlastX			Database: EMBL Search Algorithum: BlastN
Lumbribase ID	Mean	SE	Mean	SE	Mean	SE	Mean	SE	Mean	SE			Description	Swissprot Acc.	E Value	Uniprot ID	Uniprot ID	E Value	Description	EMBL ID	E Value
Lr_PAHCF_75C05	1.00507	0.0158347	1.11926	0.219906	0.901663	0.101868	1.99523	0.458528	1.47031	0.123709	CO048133	LRC05184_1
Lr_PAHCF_75C04	0.969294	0.39159	0.495754	0.352502	1.22842	0.356126	1.98584	0.0629886	2.39743	0.255706	CO048127	LRC00481_7	Very low density lipoprotein receptor	Q5VVF6	2e-06	L3 extracellular hemoglobin linker chain (Fragments)	Q9TXF2_LUMTE	1e-92	Eisenia andrei cDNA clone EAI10552 similar to hemoglobin linker chain L3	BP524389	5e-67
Lr_PAHCF_75C01	1.0476	0.229399	0.927938	0.207034	1.14451	0.26597	0.360506	0.145908	0.735063	0.284313	CO048120	LRC00385_1				Coelomic cytolytic factor precursor	Q95VY3_LUMTE	0	Lumbricus terrestris coelomic cytolytic factor precursor	AF395805	0
Lr_PAHCF_75A07	0.509097	0.546304	0.223942	0.266325	0.599237	0.135339	1.10739	0.254009	1.22189	0.282324	CO048126	LRC00006_3	Elastase 3B, pancreatic	Q5VU30	6e-27	ARSP1	Q8I6N3_EISFO	1e-106	Eisenia andrei cDNA clone EAI10591 similar to Fibrinolytic enzyme	BP524698	2e-78
Lr_PAHCF_74H12	1.07367	0.184396	0.461628	0.0905028	0.232744	1.21674	0.954509	0.92983	1.13677	0.17109	CO048123	LRC04802_1	ATP synthase F0 subunit 6	Q6R0Z3	4e-31	ATP synthase a chain (EC 3.6.3.14)	ATP6_LUMTE	2e-91	Lumbricus terrestris mitochondrion	LTU24570	2e-34
Lr_PAHCF_74H08	0.88819	0.172646	0.570933	0.244631	0.380189	0.0598888	0.443146	0.0816476	0.523954	0.110868	CO048115	LRC05171_1
Lr_PAHCF_74E08	0.940452	0.106992	1.42471	0.321899	1.55448	0.234664	1.63755	0.137601	2.46676	0.256297	CO048116	LRC04845_1
Lr_PAHCF_74E07	1.01866	0.0617403	0.937326	0.755555	0.960611	0.141745	0.783056	0.0568242	0.538363	0.360917	CO048101	LRC05157_1	HGSC289 (OTTHUMP00000016309)	Q6UXB8	4e-24	HrTT-1-like (Fragment)	Q69HL7_CIOIN	3e-25
Lr_PAHCF_74E02	1.01685	0.321296	1.0131	0.346117	0.750668	0.101355	2.60083	0.479426	2.32315	0.290046	CO048089	LRC05152_1
Lr_PAHCF_74D08	1.19684	0.384303	2.25174	1.45877	1.13423	0.186791	1.8231	1.87901	4.57836	0.106559	CO048094	LRC01100_3	Ribosomal protein S4, X-linked, X isoform (RPS4X protein)	Q6IPY4	1e-115	Zgc:92076	Q642H9_BRARE	1e-114	HDAH04B03.F Leech Haementeria depressa cDNA library 5` similar to 40S ribossomal protein S4	CN807158	9e-19
Lr_PAHCF_74D07	0.891516	0.840974	1.21376	0.486595	1.05753	0.728627	2.31615	0.449151	1.59522	0.45052	CO048102	LRC05158_1				Glutamine-asparagine rich protein (Fragment)	Q23847_DICDI	6e-19
Lr_PAHCF_74B11	0.918633	0.191359	0.564467	0.114721	0.486894	0.0128935	0.605384	0.278949	0.381246	0.0664427	CO048108	LRC05164_1
Lr_PAHCF_74B07	0.940657	0.194853	0.668911	0.202632	0.66775	0.197049	0.607454	0.186947	0.449711	0.102634	CO048104	LRC05160_1	MAX protein	Q6V3B1	2e-15	Myc-associated factor X	Q5SPG4_BRARE	2e-15
Lr_PAHCF_74B02	1.08946	0.2354	0.897933	0.377033	1.8552	0.187456	2.73865	0.317269	2.28681	0.647001	CO048092	LRC02814_2	Zn-carboxypeptidase (Hypothetical protein CPO)	Q8IVL8	8e-35	Carboxypeptidase A (EC 3.4.17.1)	Q6J6D7_AEDAE	9e-38	Eisenia andrei cDNA clone EAI10535 similar to Zinc carboxypeptidase	BP524493	3e-52
Lr_PAHCF_74A11	0.955914	0.124846	0.693249	0.130455	0.702218	0.0708451	0.745948	0.137806	0.338136	0.0773897	CO048109	LRC05165_1
Lr_PAHCF_74A08	0.923495	0.226313	0.759578	0.222391	1.05692	0.109974	2.01931	0.230161	1.93897	0.111133	CO048096	LRC00186_2	Hypothetical protein DKFZp451C073 (Hypothetical protein DKFZp451I202)	Q659A5	2e-08	Hypothetical protein	Q5DDC3_SCHJA	2e-17	Helobdella triserialis cyclin B3 mRNA	HTU55259	4e-09
Lr_PAHCF_72G12	0.921045	0.934962	0.854532	0.216637	0.800077	0.426747	0.594485	0.323421	1.12497	0.320876	CO048082	LRC05113_1	Elastase 2A, preproprotein	Q6ISN8	7e-33	Lumbrokinase-5	Q6T374_EISFO	1e-117	Eisenia fetida lumbrokinase-5 precursor	AY438624	2e-84
Lr_PAHCF_72G03	1.03885	0.0829814	1.62771	0.294419	1.79878	0.388479	1.2212	0.299932	4.33988	1.48922	CO048290	LRC05282_1				Destabilase I	Q25091_HIRME	2e-30
Lr_PAHCF_72F06	1.02179	0.216085	1.14315	0.317356	0.921134	0.492279	0.565491	2.06676	1.75624	0.156987	CO048283	LRC00847_2	Cytochrome b	Q85KX6	1e-137	Cytochrome b	CYB_LUMTE	1e-166	Lumbricus terrestris mitochondrion	LTU24570	1e-153
Lr_PAHCF_72F03	1.06869	0.237547	0.748232	0.285331	0.808954	0.168245	1.5372	0.111243	2.0639	0.874799	CO048292	LRC05284_1							Eisenia andrei cDNA clone EAI10632	BP525102	4e-11
Lr_PAHCF_72E10	0.914478	0.244081	0.888956	0.216745	1.35571	0.411518	0.531615	0.330419	1.54858	1.90929	CO048303	LRC02788_1
Lr_PAHCF_72E06	0.979524	0.142827	0.582149	0.223021	0.51095	0.0863835	0.875312	0.332393	0.462615	0.0737734	CO048285	LRC05279_1
Lr_PAHCF_72E01	1.13809	0.150104	0.966803	0.323994	0.899865	0.0403324	0.806701	0.266833	0.578137	0.168811	CO048266	LRC05271_1	CAMP-dependent protein kinase catalytic subunit beta, isoform 3 (Protein kinase, cAMP-dependent, catalytic, beta)	Q96B09	3e-72	Hypothetical protein CBG19814	Q60UU7_CAEBR	7e-72
Lr_PAHCF_72D11	0.953766	0.0877752	1.03901	0.159656	0.790847	0.255655	0.422644	0.00948991	0.446801	0.0264247	CO048297	LRC05288_1	Cereblon	Q6NVZ0	9e-06	Hypothetical protein R08B4.3	Q9XVW5_CAEEL	2e-13
Lr_PAHCF_72D06	0.971655	0.110092	0.624213	0.174273	0.531121	0.144208	0.558333	0.0564514	0.494365	0.317858	CO048287	LRC00083_1
Lr_PAHCF_72C10	1.06996	0.140043	0.898134	0.146094	1.01071	0.282812	0.504918	0.112905	0.635444	0.293703	CO048307	LRC05297_1	OTTHUMP00000030289	Q5JY73	4e-30	Hypothetical protein DKFZp459C1423	Q5R7G4_PONPY	7e-29
Lr_PAHCF_72C02	0.962265	0.276855	0.700099	0.102633	0.553389	0.247107	1.46409	0.420264	1.84367	0.341901	CO048275	LRC02978_1				Lectin	Q764S5_PLECO	5e-07
Lr_PAHCF_72A09	2.99345	22.111	8.86342	33.4223	4.48961	11.4522	0.462544	0.0274799	1.05999	0.666978	CO048300	LRC00844_1
Lr_PAHCF_72A05	0.923796	0.153373	0.964701	0.143817	1.73487	0.706933	1.97399	0.396774	6.66907	3.55076	CO048282	LRC00836_1							Eisenia andrei cDNA clone EAI11041	BP525286	8e-19
Lr_PAHCF_71H05	1.06476	0.0798454	1.20818	0.0824803	1.10805	0.0128178	2.33652	1.83614	1.0229	0.136883	CO048252	LRC05260_1	THAP domain containing 4	Q6GRN0	1e-11	THAP domain protein 4	THAP4_HUMAN	7e-10
Lr_PAHCF_71F03	1.29395	0.351615	1.24353	0.754653	1.6048	1.01919	3.95283	0.243966	4.72034	2.04493	CO048239	LRC00690_1	Glutamine synthetase (EC 6.3.1.2)	P15104	9e-80	Glutamine synthetase (EC 6.3.1.2)	GLNA_CRILO	4e-79
Lr_PAHCF_71E12	0.966195	0.268495	0.917316	0.0921929	1.04702	0.181782	1.32593	0.118884	1.84539	0.716536	CO048274	LRC05276_1	TMEM45B protein (Hypothetical protein FLJ40787)	Q96B21	2e-08	MGC78935 protein	Q6NS09_XENLA	3e-12
Lr_PAHCF_71E06	0.98984	0.117409	3.64704	0.734517	4.6561	11.6738	1.08083	0.634468	2.08934	0.505348	CO048263	LRC05270_1
Lr_PAHCF_71E02	0.782151	0.257757	1.9414	0.358558	2.007	1.14065	0.424455	10.4589	1.87234	2.49233	CO048245	LRC02034_1	ACTB protein (Fragment)	Q96E67	1e-109	Actin 2	ACT2_LUMTE	1e-110	L.terrestris act gene (1820 bp)	LTACT1820	0
Lr_PAHCF_71D03	1.01454	0.0180922	1.30114	0.359905	2.65527	0.341595	0.664704	0.622067	0.52429	0.0189418	CO048241	LRC00012_2	Actin, gamma 1	Q5U032	1e-143	Actin 2	ACT2_LUMTE	1e-146	L.terrestris mRNA for actin (1603 bp)	LTACT1603	0
Lr_PAHCF_71A06	1.02734	0.0629069	1.04252	0.153299	1.27324	0.172734	0.960384	0.326995	2.50296	0.386735	CO048250	LRC03932_1	Enolase 1, (Alpha)	Q4TUS4	0	Enolase (EC 4.2.1.11)	ENO_LOLPE	0	Nereis macrydi 2-phospho-D-glycerate hydrolase mRNA	AY522937	2e-18
Lr_PAHCF_70H12	1.01855	0.0499063	1.66406	0.192661	3.19562	0.32303	0.484414	0.172424	1.12728	0.332202	CO048249	LRC02899_1
Lr_PAHCF_70G09	1.76855	1.84623	3.90191	1.76147	10.0136	2.03836	0.757214	0.0605835	1.24002	0.121236	CO048230	LRC00717_3	Cellular nucleic acid binding protein beta variant 1	Q4JGY1	2e-06
Lr_PAHCF_70G08	1.07188	0.135655	1.14347	0.171756	1.17838	0.0331021	0.57032	0.155611	0.68923	0.044087	CO048219	LRC05242_1				PHB depolymerase	Q9ZNH8_9BURK	1e-66	Eisenia andrei cDNA clone EAI10610 similar to polyhydroxybutyrate depolymerase	BP524543	2e-54
Lr_PAHCF_70G06	1.06327	0.0678534	2.06019	0.490167	5.0709	25.9508	3.46692	14.2476	1.62472	0.195917	CO048229	LRC00844_2	FTH1 protein (Fragment)	Q6NS36	1e-31	Ferritin heavy chain polypeptide 1 (Fragment)	Q86LZ3_BRALA	3e-36	Eisenia andrei cDNA clone EAI10539 similar to Ferritin	BP524592	1e-06
Lr_PAHCF_70C11	0.877558	0.151709	0.36259	0.325147	0.254382	0.077997	0.216436	0.0671764	0.105324	0.0307946	CO048244	LRC05256_1	Hypothetical protein DKFZP564D172	Q8WUF8	5e-25	LD19518p (CG10038-PA	Q95RN0_DROME	6e-31
Lr_PAHCF_70A11	1.10791	0.177648	1.23091	0.14929	1.24901	0.184731	0.195646	0.0286147	0.297178	0.090066	CO048248	LRC03640_1
Lr_PAHCF_68H02	0.769079	0.339715	0.825826	0.229963	1.11956	0.150277	2.70371	0.75904	1.0032	0.353737	CO048458	LRC05402_1
Lr_PAHCF_68B08	0.785188	0.280584	8.57936	1.00358	12.8665	3.96186	0.65974	4.0365	2.26465	1.28266	CO048474	LRC01102_1	Ferritin, light polypeptide	Q96CU0	8e-16	Ferritin heavy chain polypeptide 1 (Fragment)	Q86LZ3_BRALA	3e-17
Lr_PAHCF_68B04	0.911202	0.0883314	0.979807	0.0781573	1.1865	0.113898	0.611905	0.0797201	0.557963	0.395935	CO048465	LRC05406_1
Lr_PAHCF_68B02	0.732688	0.445057	1.3729	0.70892	0.357952	0.753736	1.09044	0.0971956	1.41256	0.0845302	CO048462	LRC00194_1	GNB2L1 protein (Fragment)	Q6FH47	1e-164	Guanine nucleotide-binding protein beta subunit 2-like 1 (Receptor of activated protein kinase C)	GBLP_BIOGL	1e-177	Eisenia andrei cDNA clone EAI11067 similar to Guanine nucleotide-binding protein beta subunit-like	BP524350	8e-79
Lr_PAHCF_67H11	0.957749	0.164517	1.59094	0.125048	1.97949	0.280507	0.947906	0.31132	1.19465	0.103736	CO048445	LRC03226_1
Lr_PAHCF_67G11	0.967301	0.0717408	1.09	0.127941	1.34743	0.251445	0.376488	0.140354	0.674212	0.535071	CO048447	LRC05395_1	Nucleosome assembly protein 1-like 1 (NAP-1 related protein)	P55209	6e-53	Nucleosome assembly protein homologue	Q25120_HEMPU	3e-54
Lr_PAHCF_67F09	0.918512	0.251575	1.47159	0.854379	2.2555	0.616261	0.579736	0.398891	1.96569	0.148036	CO048429	LRC00477_3							Lumbricus terrestris mitochondrion	LTU24570	1e-157
Lr_PAHCF_67F08	1.40314	0.620513	2.01549	0.693036	0.750441	0.0925818	2.81086	0.522138	3.49071	0.352204	CO048437	LRC05388_1
Lr_PAHCF_67E11	1.06375	0.119651	2.60103	0.659357	1.83426	0.270369	2.01118	0.278288	1.45333	0.259488	CO048450	LRC01729_1	Chromosome 13 open reading frame 21 (OTTHUMP00000018334)	Q8N6R1	2e-22	Chromosome 13 open reading frame 21 (OTTHUMP00000018334)	Q8N6R1_HUMAN	1e-20	HDAH03E12.F Leech Haementeria depressa cDNA library 5` similar to ribossome associated membrane protein	CN807492	2e-09
Lr_PAHCF_67E07	1.05795	0.198503	1.27354	0.120837	1.33215	0.0900983	0.355428	0.227592	0.983702	0.2925	CO048435	LRC05386_1
Lr_PAHCF_67E02	1.20319	0.498619	1.02006	0.400488	1.69033	0.726379	0.804537	3.79427	1.37862	0.332855	CO048403	LRC00859_3
Lr_PAHCF_67D02	1.02618	0.0268242	0.958834	0.134861	0.8385	0.0764636	0.493072	0.204752	0.920739	0.0567495	CO048405	LRC01641_1				ENSANGP00000021056 (Fragment)	Q7PM07_ANOGA	3e-23	Eisenia andrei cDNA clone EAI10798	BP525170	1e-60
Lr_PAHCF_67C04	1.3189	0.879664	2.24238	0.496307	4.12076	1.51602	0.570963	0.0678477	1.00497	0.0754056	CO048424	LRC00189_1	Ornithine decarboxylase antizyme (ODC-Az)	P54368	9e-24	Ornithine decarboxylase antizyme (ODC-Az)	OAZ_XENLA	1e-22	Eisenia andrei cDNA clone EAI10354	BP524979	3e-31
Lr_PAHCF_67B06	0.900788	0.165204	1.42951	0.121433	1.90316	0.44207	0.414163	0.146056	0.314998	0.0610611	CO048421	LRC05237_2							Eisenia andrei cDNA clone EAI10633 similar to Chondromodulin-I	BP524559	7e-50
Lr_PAHCF_67A08	0.974666	0.087337	1.01096	0.0676098	0.845207	0.234205	0.563763	0.165269	0.340262	0.183961	CO048431	LRC05383_1	MDS013	Q9HC19	9e-31	CGI-119 protein	Q58DU1_BOVIN	2e-30
Lr_PAHCF_67A07	1.03364	0.0863095	1.13495	0.0429305	1.14338	0.159602	0.49772	0.0284779	1.16185	0.199279	CO048436	LRC05387_1
Lr_PAHCF_67A04	1.13408	0.380846	1.7284	0.102393	2.74988	0.375541	4.7275	0.618298	5.22454	1.52682	CO048427	LRC00302_1
Lr_PAHCF_66G07	1.01086	0.300387	2.24064	1.1529	1.07678	0.143736	0.636073	0.227762	0.721833	0.163334	CO048201	LRC00289_2	MSTP030 (Ribosomal protein L5)	Q9H3F4	1e-123	MSTP030 (Ribosomal protein L5)	Q9H3F4_HUMAN	1e-122	Eisenia andrei cDNA clone EAI10132 similar to ribosomal protein L5	BP524434	0
Lr_PAHCF_66G05	0.872125	0.169565	1.05406	0.166483	0.960732	0.205225	0.382082	0.108182	0.611495	0.062224	CO048182	LRC05216_1
Lr_PAHCF_66F10	2.32616	3.75641	5.40866	30.8238	52.9065	20.2871	2.39278	3.31846	1.33181	0.173437	CO048213	LRC00810_4	Actin, gamma 1	Q5U032	0	Beta-actin	Q71TX0_PSEPR	0	Helobdella triserialis mRNA for actin	HTACTIN	0
Lr_PAHCF_66F06	0.829197	0.274646	0.798891	0.17275	0.773911	0.0148842	1.55686	1.03059	2.73535	0.614886	CO048187	LRC00339_1	Elastase 2A, preproprotein	Q6ISN8	1e-24	Lumbrokinase-5	Q6T374_EISFO	2e-61	Eisenia andrei cDNA clone EAI10136 similar to fibrinolytic enzyme	BP524414	9e-31
Lr_PAHCF_66F04	0.866223	0.415835	0.45264	0.249301	1.35365	0.476602	1.19467	0.370634	1.34198	0.462037	CO048168	LRC00116_2	Myosin light polypeptide 4 (Myosin light chain 1, embryonic muscle/atrial isoform)	P12829	1e-21	Myosin essential light chain	Q8IT81_EISFO	7e-66	Eisenia fetida myosin essential light chain mRNA	AF537290	3e-15
Lr_PAHCF_66F03	0.91103	0.0869375	0.935721	0.0262881	1.51249	0.397006	1.09299	0.172699	2.23444	0.519191	CO048166	LRC00836_7							Eisenia andrei cDNA clone EAI11041	BP525286	7e-35
Lr_PAHCF_66E12	0.943789	0.0776155	1.12226	0.318445	1.10379	0.220138	2.68734	0.869525	1.08281	0.252274	CO048206	LRC05233_1
Lr_PAHCF_66E10	1.13035	0.726524	1.03069	0.394666	1.09237	0.283223	0.742548	1.63526	2.63882	1.81762	CO048215	LRC00069_6	Transmembrane protease, serine 9 (EC 3.4.21.-)	Q7Z410	9e-39	Chymotrysin precursor	O46137_LUMRU	1e-160	Eisenia fetida clone CST2-1 lumbrokinase mRNA	AY684711	3e-78
Lr_PAHCF_66E08	1.05341	0.0973654	1.09802	0.049532	1.22416	0.0536047	0.401079	0.195967	0.639355	0.165515	CO048192	LRC05223_1
Lr_PAHCF_66B10	0.767444	0.226327	1.10942	0.352689	1.54847	0.590533	0.322278	0.535702	0.254483	0.0892659	CO048191	LRC04893_1
Lr_PAHCF_66B09	1.13117	0.208451	1.01571	0.43235	2.33255	1.68174	0.734739	0.573968	3.02083	5.33872	CO048200	LRC05055_1	TNC variant protein (Fragment)	Q4LE33	1e-26	ENSANGP00000015680	Q7QHK9_ANOGA	9e-29
Lr_PAHCF_66B06	1.38967	0.81467	2.33745	0.545716	3.50775	0.608211	2.03934	0.433173	2.88821	0.954508	CO048181	LRC00389_2				SCBP3 protein	Q8T378_LUMTE	4e-31	Lumbricus terrestris partial scbp3 gene	LTE578442	1e-67
Lr_PAHCF_66B05	0.917752	0.103758	1.03811	0.664623	2.09576	0.337589	0.666043	0.416281	0.871682	0.416507	CO048186	LRC00513_3	RPL13A protein (Fragment)	Q9BSQ6	1e-62	Hypothetical protein	Q5D932_SCHJA	1e-67	Eisenia andrei cDNA clone EAI10407 similar to ribosomal protein L13a	BP524440	1e-145
Lr_PAHCF_66B04	1.13562	0.188461	2.26827	0.272581	2.04093	1.2355	0.334595	0.369913	3.23768	3.20837	CO048174	LRC00228_1	Tubulin beta-? chain (Tubulin beta-2 chain)	P68371	0	Zgc:55461	Q6IQJ2_BRARE	0	Eisenia andrei cDNA clone EAI10375 similar to beta-tubulin 1	BP524373	1e-151
Lr_PAHCF_66A04	0.835447	0.282716	0.833748	0.110249	0.595265	0.087986	0.444831	0.160103	0.900524	0.223954	CO048176	LRC05213_1
Lr_PAHCF_65H12	0.927447	0.168719	0.842553	0.0827014	1.06828	0.477013	1.76224	0.588105	1.86244	0.585065	CO048163	LRC05202_1	Fibrillin 1	Q75N87	2e-22	Ci-META1	Q9BLJ1_CIOIN	1e-24
Lr_PAHCF_65H09	0.888674	0.21559	2.36155	1.38376	1.61637	0.154363	0.23123	0.411811	0.317392	0.0455378	CO048145	LRC00856_1	Ribosomal protein S8	Q5JR94	3e-95	Ribosomal protein S8	Q5JR94_HUMAN	8e-94	Eisenia andrei cDNA clone EAI10544 similar to ribosomal protein S8	BP524462	1e-155
Lr_PAHCF_65H05	1.11786	0.419035	1.21417	0.0528218	2.09973	0.125521	0.897046	2.63225	0.612184	1.24185	CO048398	LRC00056_6				Hemoglobin C chain precursor	O97435_LUMRU	8e-70	Lumbricus terrestris hemoglobin chain C mRNA	LUMHBBC	0
Lr_PAHCF_65G12	1.30844	0.384883	2.34637	1.10177	1.905	0.547844	0.283488	3.81164	0.444139	0.486821	CO048165	LRC00067_3	CTRB1 protein	Q6GPI1	5e-28	Lumbrokinase-5	Q6T374_EISFO	1e-105	Eisenia fetida lumbrokinase-5 precursor	AY438624	4e-58
Lr_PAHCF_65G11	0.914537	0.0866465	1.0233	0.325975	1.51414	0.075972	1.56523	0.248795	1.84832	0.257973	CO048156	LRC00573_2	Actin-related protein 2/3 complex subunit 3 (ARP2/3 complex 21 kDa subunit)	O15145	3e-74	Actin related protein 2/3 complex	Q70MN7_CRAGI	4e-73	Eisenia andrei cDNA clone EAI11345	BP525393	7e-16
Lr_PAHCF_65F03	1.08961	0.187398	1.19829	0.231503	1.28703	0.0810529	0.515553	0.0644313	0.82452	0.0686968	CO048381	LRC05351_1
Lr_PAHCF_65E02	0.664384	0.32786	2.23624	0.0749149	1.21194	0.72466	0.164081	1.48489	0.233689	0.973966	CO048384	LRC00075_6							Lumbricus terrestris mitochondrion	LTU24570	1e-108
Lr_PAHCF_65C11	1.05455	0.0638934	1.28716	0.274485	1.98171	0.64105	1.35779	0.347111	2.80146	0.141825	CO048159	LRC00508_2				G surface protein	G156_PARPR	9e-06	Eisenia andrei cDNA clone EAI10004	BP524879	4e-06
Lr_PAHCF_65C08	0.8405	0.170553	0.792376	0.101484	0.610359	0.200099	1.55228	0.322353	1.9182	0.329298	CO048144	LRC00295_1	AMY1A protein (Fragment)	Q6NSB3	1e-55	Alpha amylase A (EC 3.2.1.1)	Q8WSH2_CRAGI	7e-62
Lr_PAHCF_65C05	0.949908	0.0794339	1.34419	0.458736	1.08132	0.616642	0.779645	1.13179	2.04731	0.98693	CO048388	LRC05358_1	Actin, gamma 1	Q5U032	1e-107	Actin	ACT1_FUGRU	1e-106	L.terrestris mRNA for actin (1596 bp)	LTACT1596	1e-127
Lr_PAHCF_65C04	0.93106	0.164043	1.4468	0.779145	2.48308	0.356626	1.24142	0.0526797	0.855963	0.266573	CO048399	LRC00836_3							Eisenia andrei cDNA clone EAI11041	BP525286	9e-28
Lr_PAHCF_65B10	0.945219	0.101825	0.604945	0.265878	2.07825	0.251985	0.456724	0.164977	0.791207	0.125859	CO048141	LRC02572_1	CHIT1 protein (Fragment)	Q6ISC2	7e-47	Chitotriosidase 1 precursor (EC 3.2.1.14)	CHIT1_HUMAN	4e-45
Lr_PAHCF_65B07	0.92941	0.23379	1.27027	0.496024	2.30164	0.574841	0.703171	0.13259	0.450166	0.0516886	CO048391	LRC05360_1	Epididymal secretory protein E1 precursor (Niemann-Pick disease type C2 protein)	P61916	9e-34	Epididymal secretory protein E1 precursor (Niemann Pick type C2 protein homolog)	NPC2_MACFA	4e-32
Lr_PAHCF_65A10	0.934345	0.0956827	0.899144	0.057171	0.972641	0.0872478	0.306663	0.0667014	0.369116	0.149938	CO048143	LRC05190_1
Lr_PAHCF_65A05	1.10809	0.133733	0.754478	0.568648	1.0408	0.10748	0.885821	0.42023	1.45241	0.38463	CO048390	LRC05359_1				Neuropeptide Y precursor	Q9U0S9_LYMST	2e-06
Lr_PAHCF_65A03	1.18485	0.239458	1.85734	0.247197	2.2356	0.0585668	0.0857195	0.543547	0.450005	0.0888186	CO048383	LRC03304_2	FTH1 protein (Fragment)	Q6NS36	4e-16	Hypothetical protein MGC75752	Q6P4N0_XENTR	2e-19
Lr_PAHCF_64H10	1.0077	0.102991	1.20806	0.226429	2.04362	0.378121	0.651732	0.0481025	0.723772	0.110879	CO048363	LRC05339_1
Lr_PAHCF_64H03	3.58145	41.4834	6.31856	18.9268	3.68774	32.1729	0.282792	0.0617732	0.385394	0.33098	CO048336	LRC00786_4	FTH1 protein (Fragment)	Q6NS36	8e-18	Hypothetical protein MGC75752	Q6P4N0_XENTR	2e-21
Lr_PAHCF_64G12	0.995171	0.0672728	0.913177	0.13035	1.17454	0.0701996	0.45192	0.10326	0.520037	0.0486911	CO048380	LRC05350_1
Lr_PAHCF_64G11	1.07062	0.0778263	1.35125	0.0422976	1.3463	0.238236	0.568931	0.333357	0.989792	0.406751	CO048385	LRC05355_1	Serum response factor binding protein 1	Q8NEF9	5e-16	Hypothetical LOC496528	Q5XGC9_XENTR	3e-15
Lr_PAHCF_64G06	0.919788	0.624451	3.12685	3.03287	5.80036	13.3313	0.44346	0.0722441	0.980258	0.402309	CO048348	LRC00342_3	Beta actin variant (Fragment)	Q53GK6	1e-169	Actin	ACTB_ORYLA	1e-168	L.terrestris act gene (1820 bp)	LTACT1820	0
Lr_PAHCF_64F11	1.81746	2.96535	11.8883	0.179512	18.8622	2.99017	0.447079	1.00336	1.67043	2.71133	CO048359	LRC03304_1	FTH1 protein (Fragment)	Q6NS36	3e-19	Hypothetical protein MGC75752	Q6P4N0_XENTR	6e-21
Lr_PAHCF_64F09	1.00947	0.149982	0.574811	0.272917	0.694017	0.333997	1.07602	0.341485	1.27026	0.846322	CO048360	LRC05214_1
Lr_PAHCF_64E10	1.06194	0.393899	1.6301	0.100449	1.97167	0.258362	0.586336	0.13658	0.746451	0.178899	CO048369	LRC01651_2	CHIT1 protein (Fragment)	Q6ISC2	9e-34	ENSANGP00000021620 (Fragment)	Q7QIJ1_ANOGA	9e-39
Lr_PAHCF_64E04	0.967938	0.57755	0.7885	0.381938	0.659829	0.240337	1.16568	0.644401	1.95652	0.70627	CO048327	LRC01287_4
Lr_PAHCF_64D10	1.03815	0.259425	0.833889	0.0225561	1.03971	0.301372	2.22771	0.103368	2.31905	0.337641	CO048371	LRC03029_1	CHIT1 protein (Fragment)	Q6ISC2	4e-72	Hypothetical protein zgc:65788	Q6PHU7_BRARE	6e-80
Lr_PAHCF_64D07	1.26235	0.487469	1.41955	0.321632	2.90971	0.503931	0.606415	0.0595013	1.0039	0.19394	CO048355	LRC04756_1
Lr_PAHCF_64D04	0.912665	0.190387	0.788205	0.3602	1.05437	0.132278	0.455132	0.152057	0.93213	0.0922021	CO048329	LRC05313_1
Lr_PAHCF_64B09	0.928174	0.172469	1.03445	0.0277618	1.27658	0.125844	0.377389	0.0580743	0.227465	0.0627763	CO048366	LRC00245_1	Hypothetical protein FLJ16014	Q6ZNI6	7e-23	Zinc carboxypeptidase A precursor (EC 3.4.17.-)	CBPA_ANOGA	5e-31	Eisenia andrei cDNA clone EAI10586 similar to Zinc carboxypeptidase	BP524771	4e-39
Lr_PAHCF_64B05	1.16815	0.266601	2.14016	0.929989	1.90299	0.521273	0.472148	0.685923	1.10242	0.4434	CO048335	LRC00264_2	40S ribosomal protein S2 (S4)	P15880	1e-112	40S ribosomal protein S2	RS2_URECA	1e-113	Eisenia andrei cDNA clone EAI11225	BP525346	3e-40
Lr_PAHCF_64A06	0.97843	0.0318038	1.23073	0.105247	0.898288	0.0466508	0.442687	0.291055	1.14942	0.0878745	CO048354	LRC01438_1	Neurocalcin delta	P61601	2e-28	Hypothetical protein CBG03785	Q61XY9_CAEBR	1e-30
Lr_PAHCF_63H12	1.02394	0.129316	1.20181	0.286921	1.24449	0.179031	0.541832	0.230759	0.721728	0.0758209	CO048316	LRC05243_1	Ephrin-B2 (Fragment)	Q5JV56	4e-13	Ephrin-B2 precursor	Q9PUJ4_CHICK	5e-15
Lr_PAHCF_63H09	0.883289	0.177956	1.07007	0.32067	1.18889	0.0355652	1.19653	0.200789	1.8589	0.242406	CO058608	LRC05753_1
Lr_PAHCF_63H07	1.01272	0.111158	3.25545	3.7198	2.44332	3.33361	0.625394	0.185832	1.20625	0.242147	CO058606	LRC00103_2	Cytochrome c oxidase subunit I	Q9B2W6	1e-118	Cytochrome c oxidase subunit 1 (EC 1.9.3.1)	COX1_LUMTE	1e-145	Lumbricus terrestris mitochondrion	LTU24570	1e-165
Lr_PAHCF_63E09	1.01579	0.0960013	1.20769	0.107094	1.27849	0.0677295	0.466497	0.139267	1.04069	0.190095	CO058593	LRC05741_1
Lr_PAHCF_63D09	0.942434	0.0944558	1.03717	0.185365	0.982741	0.0963203	0.363923	0.0953239	0.614992	0.0807978	CO058588	LRC05738_1
Lr_PAHCF_63C10	0.959872	0.0918096	0.902013	0.183737	0.988683	0.105412	0.479798	0.12451	0.486553	0.0585729	CO058585	LRC05736_1	Unnamed secretory protein	Q7Z5K9	6e-07	Chemoattractive glycoprotein ES20	O44335_LUMTE	1e-22	Lumbricus terrestris chemoattractive glycoprotein ES20 (ES20) mRNA	AF019234	6e-07
Lr_PAHCF_63C08	1.21916	0.269391	1.98186	0.627884	2.30775	0.691269	0.715543	0.758536	0.691997	0.205638	CO058583	LRC05734_1	SET translocation (Myeloid leukemia-associated)	Q5VXV2	4e-86	TAF-Ibeta1	Q9PVV6_XENLA	3e-85
Lr_PAHCF_63A08	1.03616	0.062968	0.91308	0.193155	1.27354	0.0844827	0.579465	0.173285	0.491156	0.0555333	CO058568	LRC05724_1
Lr_PAHCF_63A06	1.42536	0.644687	2.00176	0.432295	1.90497	0.553069	2.16966	3.35248	4.71366	0.757513	CO058567	LRC05723_1
Lr_PAHCF_62H06	0.826168	0.169112	1.93897	0.370185	2.39071	0.138948	1.99198	0.193823	2.48649	0.445093	CO058561	LRC05720_1
Lr_PAHCF_62H04	1.06561	0.217056	0.828418	0.358642	0.854789	0.0461222	0.527277	0.102801	0.812846	0.221789	CO058560	LRC05719_1	Xylulokinase	O75191	3e-38	Xylulokinase homolog	Q7T342_BRARE	6e-41
Lr_PAHCF_62H03	1.72068	1.25204	2.53416	3.09097	8.51764	15.3077	0.565934	0.260946	2.10698	1.22507	CO058559	LRC00399_3	Cytochrome c oxidase subunit III	Q4VFD0	9e-90	Cytochrome c oxidase subunit 3 (EC 1.9.3.1)	COX3_LUMTE	7e-97	Lumbricus terrestris mitochondrion	LTU24570	9e-28
Lr_PAHCF_62G12	0.914169	0.325581	1.32727	0.226148	2.39468	0.173439	1.00286	0.267432	1.80216	0.108478	CO058558	LRC05717_1
Lr_PAHCF_62G11	0.982326	0.100393	1.10947	0.245695	1.5369	0.526235	0.384482	0.0364861	0.523887	0.0351218	CO058557	LRC05716_1
Lr_PAHCF_62G07	1.05204	0.102366	0.734847	0.407487	1.5241	0.16798	0.466852	0.0283962	0.649109	0.286365	CO058554	LRC01577_1	CHIT1 protein (Fragment)	Q6ISC2	5e-09	Chitinase	Q8MY79_HAELO	7e-10
Lr_PAHCF_62G01	1.04352	0.0593736	1.04209	0.0616818	1.0281	0.167889	0.523916	0.040017	0.616647	0.0456777	CO058550	LRC05711_1	Oxysterol-binding protein-like 1A, isoform A	Q6GSK5	1e-52	Oxysterol-binding protein	Q5RDK3_PONPY	4e-52
Lr_PAHCF_62E08	0.802013	0.242924	1.64558	0.191327	1.16634	0.239771	0.503077	0.316498	0.746069	0.080066	CO058541	LRC00953_1	Full-length cDNA clone CS0CAP007YF18 of Thymus of Homo sapiens (human)	Q86U12	4e-86	Heat shock protein 90	Q6USB9_9BIVA	1e-85
Lr_PAHCF_62E04	0.942016	0.180394	0.780628	0.471641	0.891405	0.359726	2.38695	0.55189	1.94841	0.406415	CO058537	LRC05704_1
Lr_PAHCF_62D11	0.781111	0.328898	1.44371	0.468952	1.98308	0.433637	1.50368	0.585326	0.671023	0.14689	CO058534	LRC00038_2	Cytochrome c oxidase subunit III	Q4VFD0	1e-88	Cytochrome c oxidase subunit 3 (EC 1.9.3.1)	COX3_LUMTE	5e-90	Lumbricus terrestris mitochondrion	LTU24570	4e-48
Lr_PAHCF_62D08	1.33417	0.481502	1.79491	0.748322	2.06862	0.122578	2.55074	0.284667	3.1415	0.220949	CO058533	LRC00595_1							Eisenia andrei cDNA clone EAI10619	BP525432	6e-78
Lr_PAHCF_62D03	0.899902	0.576476	1.11192	0.471455	1.26463	0.319591	1.19534	0.75964	2.53454	0.786477	CO058529	LRC00178_1	Ornithine decarboxylase antizyme	Q9HD73	9e-15	Ornithine decarboxylase antizyme small isoform	Q6X3F2_PAROL	2e-13
Lr_PAHCF_62C10	0.839999	0.22325	0.667423	0.386769	0.636596	0.21959	0.513943	0.107667	0.471495	0.275313	CO058525	LRC05694_1				Lithostathine 1 precursor (Pancreatic stone protein 1)	LIT1_MOUSE	5e-07
Lr_PAHCF_62C08	0.864799	0.225734	0.504309	0.290711	1.04125	0.14071	1.44894	0.238498	1.34009	0.113986	CO058524	LRC05693_1
Lr_PAHCF_62B05	0.973271	0.056183	0.277991	0.400521	0.383305	0.131061	1.23445	0.321992	0.672971	0.410057	CO058517	LRC01019_2
Lr_PAHCF_62B03	0.921935	0.527054	0.676959	0.969009	0.53411	0.629452	2.45128	0.558857	2.21478	0.201685	CO058516	LRC00605_1	Tubulin alpha-2 chain (Alpha-tubulin 2)	Q13748	0	Alpha tubulin	Q26595_SCHMA	0	Hirudo medicinalis alpha-2 tubulin mRNA	HMU67678	0
Lr_PAHCF_62B01	1.04626	0.426205	1.16454	0.0848579	0.875857	0.645036	2.32949	0.36735	3.55979	0.218465	CO058515	LRC00201_1				Paramyosin	MYSP_MYTGA	3e-89	Eisenia fetida 28S ribosomal RNA gene	AF212166	1e-110
Lr_PAHCF_62A07	4.16987	58.6327	18.8299	197.164	151.021	19.5407	0.699145	0.112925	1.06833	0.186759	CO058511	LRC05645_1	FTH1 protein (Fragment)	Q6NS36	2e-29	Ferritin heavy chain polypeptide 1 (Fragment)	Q86LZ3_BRALA	3e-30	Eisenia andrei cDNA clone EAI10539 similar to Ferritin	BP524592	1e-05
Lr_PAHCF_61G07	1.07089	0.0877004	1.11969	0.1156	0.863838	0.120417	1.79593	0.442318	2.11441	0.508552	CO058501	LRC05678_1	ZZEF1 protein (Fragment)	Q6NXG0	3e-50	ZZEF1 protein (Fragment)	Q6NXG0_HUMAN	5e-49
Lr_PAHCF_61C06	1.18887	0.213699	1.03167	0.143739	1.39117	0.171326	3.49828	0.491356	3.74132	1.20343	CO058485	LRC05666_1				Hypothetical protein	Q5DGA9_SCHJA	2e-08
Lr_PAHCF_61C03	0.887763	0.17755	0.611832	0.0988233	0.820772	0.0694109	2.41681	0.43369	1.58684	0.251242	CO058484	LRC05665_1	Fc gamma BP (Fragment)	Q9Y6R7	2e-42	Fc gamma BP (Fragment)	Q9Y6R7_HUMAN	3e-41
Lr_PAHCF_61A10	1.1706	0.25533	1.04035	0.198056	1.09611	0.167952	2.13192	1.05172	2.55217	0.775938	CO058483	LRC05664_1
Lr_PAHCF_60H07	0.969355	0.0588238	0.753417	0.242796	0.924486	0.163177	1.59386	0.526911	1.87526	0.699962	CO058475	LRC05661_1	FK506-binding protein 4 (EC 5.2.1.8)	Q02790	7e-47	FK506-binding protein 4 (EC 5.2.1.8)	FKBP4_HUMAN	1e-45
Lr_PAHCF_60G10	0.955837	0.279555	0.703309	0.153673	0.518776	0.104309	0.66416	0.268452	0.56412	0.16013	CO058474	LRC05660_1
Lr_PAHCF_60F10	1.49211	0.740574	2.48905	0.45325	2.28335	0.617973	1.04206	6.96082	4.71757	0.434235	CO058471	LRC05657_1
Lr_PAHCF_60E09	1.0962	0.231059	0.958898	0.135555	0.704983	0.146163	2.37987	0.412094	0.939388	0.399661	CO058468	LRC05656_1	Glucosidase, beta; acid (Includes glucosylceramidase)	Q4VX22	1e-06	Glycosyl hydrolase	Q9A7G6_CAUCR	1e-27	Eisenia andrei cDNA clone EAI10850 similar to glucocerebrosidase precursor	BP524517	1e-32
Lr_PAHCF_60E07	1.19437	0.348909	1.02631	0.197517	1.38231	0.372862	3.64356	1.00483	2.12173	0.0925209	CO058466	LRC00649_1
Lr_PAHCF_59H11	0.9813	0.0239961	0.943661	0.0452617	1.73365	0.937354	1.0068	0.123132	0.763615	0.0833966	CO058462	LRC05651_1
Lr_PAHCF_59H10	1.4387	0.596242	1.30597	0.374086	1.28814	0.325867	3.59098	1.96836	3.60929	0.476002	CO058461	LRC02816_1	CTRL protein (Fragment)	Q8IUW0	4e-26	Serine proteinase precursor	O18458_HETGL	1e-74	Eisenia andrei cDNA clone EAI10001 similar to serine proteinase	BP524480	0
Lr_PAHCF_59H04	1.08418	0.311644	1.18081	0.704629	1.64307	0.455114	2.34765	0.366927	2.48244	0.576858	CO048050	LRC05131_1				Assimilatory nitrite reductase large subunit	Q9I2W1_PSEAE	2e-31
Lr_PAHCF_59F10	0.9573	0.0726584	0.670494	0.0864764	0.814634	0.124675	1.9143	0.710878	2.74124	1.02735	CO058453	LRC00353_1	TAGLN2 protein (Transgelin 2)	Q6FGI1	7e-24	Calponin homolog	O96410_SCHJA	1e-47
Lr_PAHCF_59F02	0.854834	0.144684	0.712708	0.0308939	0.692019	0.0136726	0.716022	0.167254	0.367146	0.197451	CO048039	LRC05124_1
Lr_PAHCF_59D05	1.05249	0.295685	0.946736	0.136695	1.48843	0.0965063	2.05241	0.375852	2.24527	0.356346	CO048046	LRC05115_1	Hypothetical protein FLJ23164	Q9H5Q7	3e-32	Hypothetical protein FLJ23164	Q9H5Q7_HUMAN	5e-31
Lr_PAHCF_59C02	1.00487	0.141372	0.794523	0.0830619	0.791673	0.0778819	2.09355	0.779219	2.8216	0.251125	CO048041	LRC00224_3	NADH dehydrogenase subunit 5	Q8WCW7	2e-30	NADH-ubiquinone oxidoreductase chain 5 (EC 1.6.5.3)	NU5M_LUMTE	5e-80	Lumbricus terrestris mitochondrion	LTU24570	8e-56
Lr_PAHCF_59A12	1.15032	0.17847	0.810316	0.0291772	1.22412	0.0938877	2.70694	0.493949	1.30812	0.682274	CO058448	LRC04650_1
Lr_PAHCF_59A11	0.922118	0.138104	0.619681	0.194127	0.671908	0.162378	0.437985	0.121857	0.725292	0.119995	CO058447	LRC05639_1
Lr_PAHCF_58G07	1.05896	0.109927	1.41031	0.277944	2.43899	0.707965	1.36754	0.385799	1.53663	0.368708	CO048072	LRC05143_1
Lr_PAHCF_58G05	1.43589	0.955019	1.08738	0.893818	3.30564	2.24083	3.2133	0.195025	6.13126	0.643935	CO048031	LRC00951_1							Earthworm DNA sequence	LUMBT	5e-11
Lr_PAHCF_58G03	0.987589	0.140649	1.0723	0.366574	0.983734	0.128764	1.78227	0.277882	2.63356	1.25625	CO048033	LRC05120_1
Lr_PAHCF_58F09	1.5754	1.35353	2.56513	1.6278	4.90467	2.36504	2.74572	1.60696	5.53267	0.447416	CO048037	LRC05123_1
Lr_PAHCF_58E12	1.02999	0.247615	1.26626	0.0164497	1.61976	0.166228	1.8509	0.0160503	2.5406	1.51431	CO048062	LRC05137_1
Lr_PAHCF_58C12	0.998711	0.0179772	1.20544	0.0817524	1.14055	0.147065	2.3276	0.826038	1.71129	0.256033	CO048053	LRC02349_1	Hypothetical protein P5	Q53RC7	3e-75	Probable protein disulfide-isomerase A6 precursor (EC 5.3.4.1)	PDIA6_CAEEL	2e-76
Lr_PAHCF_56H02	0.914913	0.0957113	0.548475	0.144458	0.780532	0.102324	0.523861	0.225166	0.892667	0.162158	CO058846	LRC05915_1	CGI-13 protein (Putative NFkB activating protein)	Q9Y302	3e-20	Mus musculus adult male testis cDNA	Q9D455_MOUSE	1e-19
Lr_PAHCF_56G11	0.869184	0.611855	0.412741	0.290952	0.833382	0.0252989	1.29712	0.25886	1.74021	0.1795	CO058844	LRC05913_1							Eisenia andrei cDNA clone EAI11053	BP525290	5e-10
Lr_PAHCF_56E12	1.09009	0.194717	0.709957	0.0634061	1.00592	0.11446	0.901848	0.197272	0.40176	0.115309	CO058831	LRC05904_1	Sodium/hydrogen exchanger. Hypothetical protein DKFZp686C03237 (Solute carrier family 9 (Sodium\/hydrogen exchanger)	Q68CZ8	2e-48	CG12178-PA	Q9VPJ1_DROME	3e-49
Lr_PAHCF_56E07	0.929665	0.112149	0.534001	0.0479292	0.552048	0.0157483	0.353131	0.165862	0.73948	0.165954	CN468538	LRC04116_1
Lr_PAHCF_56E04	1.07496	0.101832	0.86794	0.267814	0.505963	0.126502	0.949015	0.177331	0.467242	0.0416728	CN468537	LRC04115_1
Lr_PAHCF_56D01	1.31698	0.432399	1.08555	0.324313	0.897305	0.0440544	1.36426	0.558012	2.90235	0.52071	CN468530	LRC04109_1
Lr_PAHCF_56B09	0.94077	0.129435	0.566693	0.0754731	1.01838	0.158987	0.618046	0.186943	0.310578	0.0793065	CN468527	LRC04107_1
Lr_PAHCF_56A08	0.960897	0.506005	0.395283	0.108197	0.659759	0.222435	1.53211	0.728334	0.943567	0.351984	CN468520	LRC00032_5	ATP synthase F0 subunit 6	Q6R0Z3	1e-31	ATP synthase a chain (EC 3.6.3.14)	ATP6_LUMTE	1e-100	Lumbricus terrestris mitochondrion	NC_001673	2e-38
Lr_PAHCF_55H08	1.05949	0.169179	0.791946	0.134613	0.683069	0.13826	0.572788	0.160853	0.542253	0.146498	CN468515	LRC04101_1	ECH1 protein	Q96EZ9	8e-06	Putative enoyl-CoA hydratase/isomerase family protein	Q5YVK1_NOCFA	5e-16
Lr_PAHCF_55G07	0.919452	0.172686	1.21621	0.172335	1.22405	0.236439	1.16346	0.17361	2.02633	0.168742	CN468509	LRC04092_1
Lr_PAHCF_55G03	0.944496	0.0750558	0.49486	0.119569	0.896791	0.327337	0.733658	0.234615	0.765943	0.130808	CN468505	LRC00096_4
Lr_PAHCF_55C11	0.996646	0.229574	0.567835	0.168499	0.993106	0.367267	0.728673	1.29958	0.73865	0.394748	CO058818	LRC05897_1
Lr_PAHCF_55C05	0.914805	0.176117	0.96983	0.0102504	0.919896	0.125154	0.613891	0.087878	0.477541	0.0931404	CO058815	LRC05895_1
Lr_PAHCF_55B03	1.15344	0.643039	0.590668	0.288774	0.680516	0.0266228	1.21979	0.074916	2.292	0.683769	CO058807	LRC00032_4	ATP synthase F0 subunit 6	Q6R0Z3	4e-30	ATP synthase a chain (EC 3.6.3.14)	ATP6_LUMTE	4e-98	Lumbricus terrestris mitochondrion	NC_001673	6e-41
Lr_PAHCF_55A10	0.938147	0.120533	0.884996	0.0633541	0.836693	0.0432694	0.405551	0.0463873	0.433768	0.040204	CO058803	LRC05885_1	Myosin heavy chain, skeletal muscle, extraocular (MyHC-eo)	Q9UKX3	3e-23	Paramyosin (Fragment)	MYSP_OPIFE	5e-36
Lr_PAHCF_54H07	0.760568	0.326243	0.842588	0.245908	0.969088	0.0882674	0.179343	0.451095	0.127972	0.0852743	CO058796	LRC05880_1
Lr_PAHCF_54G06	0.952777	0.073363	0.618155	0.0655293	0.705866	0.0415827	1.86928	0.569039	1.40274	0.0796386	CO058786	LRC05874_1
Lr_PAHCF_54F04	0.779917	0.28239	0.70937	0.129355	0.978063	0.203993	2.01789	1.3121	4.15951	1.15568	CO058778	LRC05870_1							L.terrestris act gene (1855 bp)	LTACT1855	1e-07
Lr_PAHCF_54E11	1.12586	0.359412	0.892902	0.0705544	1.42519	0.251271	3.1619	0.27023	3.02201	0.280244	CO058775	LRC05868_1
Lr_PAHCF_54E05	1.07835	0.106712	0.892596	0.128883	0.965979	0.222126	2.39404	0.668333	1.9376	0.281357	CO058772	LRC05865_1
Lr_PAHCF_54E03	1.21945	0.435495	0.983302	0.256129	1.23323	0.293607	2.57238	0.59463	3.58153	0.526917	CO058770	LRC05863_1
Lr_PAHCF_54D04	0.926023	0.0788939	0.690414	0.0486144	0.671303	0.0534002	0.847924	0.157078	0.466286	0.0656333	CO058765	LRC05860_1	Thymidine phosphorylase precursor (EC 2.4.2.4)	P19971	1e-31	Thymidine phosphorylase (EC 2.4.2.4)	TYPH_MOUSE	1e-31
Lr_PAHCF_54C04	1.16574	0.362245	0.822188	0.189545	1.40671	0.202749	2.15129	2.3382	3.56357	0.803267	CO058757	LRC05853_1
Lr_PAHCF_54B11	0.945507	0.145072	0.557162	0.0964315	1.23625	0.715939	1.34612	0.251024	1.76812	0.70038	CO058755	LRC05852_1
Lr_PAHCF_53G12	1.22082	0.732204	0.947718	0.110083	0.899657	0.117845	1.30647	0.869037	2.35806	4.00438	CO058744	LRC04238_1	Clathrin heavy chain 1 (CLH-17)	Q00610	1e-129	Clathrin heavy-chain (Fragment)	Q8UUR1_CHICK	1e-129
Lr_PAHCF_53F12	1.0703	0.129348	0.722542	0.281685	0.519316	0.234203	1.54117	0.387913	2.0093	0.412866	CO058740	LRC05839_1
Lr_PAHCF_53F04	0.971552	0.164805	0.734594	0.141775	1.2754	0.606648	3.363	1.32756	2.44836	0.935797	CO058735	LRC03400_1	Pancreatic lipase	Q5VSQ2	4e-34	Pancreatic triacylglycerol lipase precursor (EC 3.1.1.3)	LIPP_MYOCO	6e-34	Eisenia andrei cDNA clone EAI10069 similar to Triacylglycerol lipase	BP524556	5e-14
Lr_PAHCF_53E09	0.916201	0.0853563	1.36631	0.340304	1.1496	0.258655	1.72717	0.77489	3.31752	4.66658	CO058732	LRC05762_1				Destabilase I	Q25091_HIRME	3e-25
Lr_PAHCF_53D08	1.13639	0.16466	0.875972	0.202191	0.555204	0.37814	1.91269	0.419625	1.68413	0.620614	CO058724	LRC05828_1
Lr_PAHCF_53B09	0.769338	0.240584	1.25776	0.299271	1.22824	0.18825	3.46457	1.1765	2.72726	0.390961	CO058713	LRC05822_1
Lr_PAHCF_53B02	0.74231	0.456831	0.332563	4.36246	0.514485	0.145485	1.01724	0.238982	1.01463	0.676913	CO058707	LRC05818_1
Lr_PAHCF_53A09	0.913703	0.150951	1.01111	0.315695	1.01775	0.282133	2.67819	0.348891	1.81182	0.83416	CO058703	LRC05815_1
Lr_PAHCF_52D08	0.906637	0.312632	0.489217	0.0653782	0.343011	0.0314987	0.815308	0.197491	0.736964	0.516118	CO058691	LRC05808_1
Lr_PAHCF_52B11	1.15203	0.899816	1.64984	0.405235	2.29871	1.36264	3.7525	0.726944	3.88775	1.72086	CO058682	LRC03157_1
Lr_PAHCF_51H10	0.970294	0.0932049	0.79196	0.109887	0.449665	0.229481	0.942271	0.316905	1.24604	0.285518	CO058674	LRC05796_1	C5orf4 protein	Q96IV6	2e-14	Hypothetical protein CBG00644	Q627J6_CAEBR	7e-14
Lr_PAHCF_51H06	1.01607	0.0817749	0.859756	0.0738331	0.948735	0.129517	2.1188	0.658878	1.64252	0.156326	CO058672	LRC05795_1
Lr_PAHCF_51G05	1.24363	0.330088	0.711293	0.062503	0.783305	0.288466	0.693528	0.289137	1.13013	0.70404	CO058668	LRC05791_1
Lr_PAHCF_51G04	1.10862	0.201898	1.02646	0.11989	1.08396	0.166903	2.21609	0.845246	1.59914	0.766185	CO058667	LRC05790_1
Lr_PAHCF_51F02	0.900206	0.143472	0.562922	0.0234744	0.460769	0.0861863	0.946574	0.132125	0.840368	0.365011	CO058665	LRC05789_1
Lr_PAHCF_51E04	0.867418	0.234826	0.548723	0.427309	0.53663	0.184534	1.43263	0.0947611	1.47894	0.836877	CO058662	LRC05787_1
Lr_PAHCF_51E02	1.13602	0.279114	0.537501	0.192349	0.93332	0.0601618	0.68033	0.286531	0.985454	0.225645	CO058661	LRC05786_1	Carnitine O-palmitoyltransferase I, mitochondrial liver isoform (EC 2.3.1.21)	P50416	1e-17	Carnitine palmitoyltransferase I	Q95JG9_PIG	6e-18
Lr_PAHCF_51C03	1.00751	0.103258	0.858583	0.0413349	1.07345	0.301784	1.53103	0.066426	2.08157	0.383475	CO058653	LRC05779_1	Elastase 2A	Q6ISU5	7e-28	ARSP1	Q8I6N3_EISFO	3e-99	Eisenia fetida lumbrokinase-5 precursor	AY438624	4e-46
Lr_PAHCF_50H04	0.849426	0.157727	1.03963	0.191249	0.753459	0.217765	0.268379	0.102968	0.453132	0.181015	CO058636	LRC00348_2	Tropomyosin 3	Q5VU71	2e-55	Tropomyosin 2 (TMII)	TPM2_BIOGL	2e-75	HDAH02F12.F Leech Haementeria depressa cDNA library 5` similar to tropomyosin	CN807348	8e-18
Lr_PAHCF_50G02	1.2841	0.493138	0.64529	0.0263508	0.789067	0.0319409	0.817925	0.127585	0.952836	0.141893	CO058630	LRC05768_1
Lr_PAHCF_50C08	0.996068	0.13079	0.732378	0.256628	0.516301	0.130828	0.903905	0.813167	1.60387	0.9595	CO058618	LRC05759_1
Lr_PAHCF_50C05	1.16249	0.434275	1.30985	0.96675	1.63291	0.737994	3.56524	0.574154	3.7651	2.18455	CO058617	LRC03318_1	Phenylalanine hydroxylase	Q8TEY0	9e-58	Phenylalanine hydroxylase	Q6PKI8_CHICK	2e-58
Lr_PAHCF_50B10	1.0794	0.210348	1.13796	0.114468	1.55329	0.592066	1.46425	0.16169	3.12856	0.399119	CO058616	LRC00308_1	Actin, gamma 1	Q5U032	1e-143	Actin 1	ACT1_LUMTE	1e-146	L.terrestris mRNA for actin (1596 bp)	LTACT1596	0
Lr_PAHCF_29H02	0.920798	0.150026	0.670978	0.164362	0.934593	0.13334	1.13928	0.291936	0.617327	0.418607	CF799931	LRC03505_1
Lr_PAHCF_29F10	0.85017	0.242659	0.689304	0.056483	0.762719	0.153645	0.69577	0.480831	2.42823	0.348272	CF799924	LRC00665_1	FTH1 protein (Fragment)	Q6NS36	2e-56	Ferritin heavy chain polypeptide 1 (Fragment)	Q86LZ3_BRALA	8e-68	Eisenia andrei cDNA clone EAI10386 similar to ferritin	BP524380	6e-69
Lr_PAHCF_29D02	1.08823	0.194475	1.03056	0.105602	0.865063	0.247476	1.32853	0.224196	2.25553	0.120711	CF799911	LRC00059_2							Eisenia andrei cDNA clone EAI11369	BP525404	2e-16
Lr_PAHCF_29C08	1.09962	0.163575	1.1182	0.0408609	1.33177	0.113954	0.527551	0.0613777	0.866277	0.0722953	CF799907	LRC03488_1
Lr_PAHCF_28G06	0.80625	0.345002	0.306553	0.151642	0.863557	0.354779	1.58271	0.523129	1.6723	1.81419	CF799884	LRC00905_1	Actin, gamma 1	Q5U032	1e-101	Actin 1	ACT1_LUMTE	1e-103	L.terrestris mRNA for actin (1596 bp)	LTACT1596	0
Lr_PAHCF_28F06	0.966376	0.112542	1.53221	0.154329	0.956029	0.131725	2.01888	0.29241	2.77224	0.257132	CF799878	LRC01205_1	60S ribosomal protein L32	P62910	1e-50	Ribosomal protein L32 isoform B	Q56FF6_9HYME	1e-50	Eisenia andrei cDNA clone EAI10133 similar to ribosomal protein L32	BP524451	1e-138
Lr_PAHCF_28D02	0.998566	0.550169	1.24289	0.0714393	1.50122	0.228561	0.874787	0.932652	2.65915	0.240718	CF799864	LRC00515_2	Elastase 2A	Q6ISU5	3e-29	ARSP1	Q8I6N3_EISFO	1e-107	Eisenia fetida ARSP1 precursor (arsp1) mRNA	AY172839	4e-52
Lr_PAHCF_28D01	0.886736	0.132432	0.803262	0.250789	0.830938	0.138541	1.90431	0.350801	1.09884	0.595995	CF799863	LRC03459_1
Lr_PAHCF_28C06	1.04579	0.145287	0.938787	0.142425	0.854056	0.0225877	0.677438	0.0884182	0.491609	0.136838	CF799857	LRC03456_1	Nicastrin	Q5T208	1e-31	Nicastrin	Q5T207_HUMAN	2e-30
Lr_PAHCF_28B10	1.04798	0.196969	1.30326	0.163861	1.12774	0.237633	2.14468	0.538743	2.90758	0.612148	CF799852	LRC03452_1	40S ribosomal protein S17	P08708	3e-47	Ribosomal protein S17	Q8ISP1_BRABE	5e-47	Pectinaria gouldii ribosomal protein S17 mRNA	AY850937	3e-11
Lr_PAHCF_28B06	0.935014	0.121608	1.82488	0.037532	1.4366	0.378741	0.490488	0.185081	0.499734	0.346627	CF799848	LRC00971_3	FTH1 protein (Fragment)	Q6NS36	6e-21	Ferritin	Q8ISH6_9ARAC	8e-26
Lr_PAHCF_28A09	0.986367	0.0215896	0.289401	1.15487	1.01318	0.0335624	0.732708	0.043167	0.717546	0.0183103	CF799841	LRC03445_1
Lr_PAHCF_28A03	0.968842	0.0923425	0.826452	0.147586	0.5264	0.0586135	0.382702	0.0910756	0.799301	0.146321	CF799836	LRC03441_1
Lr_PAHCF_27F03	0.905069	0.133274	1.03423	0.117234	0.846501	0.142901	1.81489	0.521137	1.73661	0.11358	CF799812	LRC03428_1
Lr_PAHCF_27E05	1.02687	0.1693	1.1572	0.17179	1.20414	0.0881651	0.581789	0.131615	0.492932	0.217538	CF799807	LRC03425_1
Lr_PAHCF_27E04	0.941028	0.0790827	0.188634	2.76646	0.929365	0.144983	1.67815	0.347882	1.12594	0.400343	CF799806	LRC03424_1
Lr_PAHCF_27E02	0.849838	0.281999	0.575135	0.170227	0.911796	0.339772	2.26114	0.422502	1.78269	0.723152	CF799804	LRC00103_1	Cytochrome c oxidase subunit I	Q8WCY5	1e-74	Cytochrome c oxidase subunit 1 (EC 1.9.3.1)	COX1_LUMTE	1e-86	Lumbricus terrestris mitochondrion	LTU24570	1e-137
Lr_PAHCF_27D02	1.0081	0.0424001	0.867448	0.131781	0.875675	0.101221	0.490284	0.0569032	0.606495	0.101758	CF799797	LRC03417_1
Lr_PAHCF_27C03	0.913156	0.222643	0.805562	0.145724	0.726383	0.0264182	0.407091	0.0650259	0.632337	0.0956735	CF799788	LRC03408_1
Lr_PAHCF_27C02	0.869815	0.152706	0.298197	0.708208	0.991119	0.0539922	1.36417	0.185776	1.12733	0.0939607	CF799787	LRC01965_1	NADPH dependent diflavin oxidoreductase 1	Q96BC6	1e-09	Pyruvate dehydrogenase [NADP+] (EC 1.2.1.51)	PNO_CRYPV	2e-10
Lr_PAHCF_27A01	1.09715	0.124742	0.983813	0.264611	1.35287	0.361416	0.27614	0.140485	0.284739	0.0345243	CF799769	LRC03395_1
Lr_PAHCF_26H11	0.884504	0.347647	0.466125	0.2195	1.13943	0.661849	1.75273	0.544678	1.27923	0.101096	CF799767	LRC00044_4				Hemoglobin chain d1 precursor	O61233_LUMTE	5e-69	Lumbricus terrestris hemoglobin chain d1 gene	LTU55073	0
Lr_PAHCF_26G09	1.04579	0.0630898	1.1811	0.105407	1.20376	0.206897	2.3631	1.74442	2.58207	0.232384	CF799760	LRC03387_1
Lr_PAHCF_25G05	1.0047	0.125364	1.03521	0.185594	0.979683	0.287607	2.30447	3.05711	0.99032	0.296818	CF799690	LRC03347_1
Lr_PAHCF_25E03	0.721128	0.28014	1.0898	0.362332	0.980661	0.16854	1.54535	0.197401	1.61905	0.4892	CF799674	LRC01127_1	P37 AUF1	Q12771	5e-41	ENSANGP00000027667 (Fragment)	Q5TV27_ANOGA	7e-41
Lr_PAHCF_25D11	0.703213	0.297252	0.834521	0.0959793	2.4067	0.543321	1.32062	0.214686	1.70849	0.791226	CF799672	LRC00905_3	Actin, gamma 1	Q5U032	1e-127	Actin 1	ACT1_LUMTE	1e-131	L.terrestris mRNA for actin (1596 bp)	LTACT1596	0
Lr_PAHCF_25D04	1.0195	0.119422	1.09373	0.0867396	1.11764	0.254858	1.22354	0.0458935	1.96511	0.689447	CF799668	LRC03335_1				ENSANGP00000022461 (Fragment)	Q7PGV2_ANOGA	5e-12
Lr_PAHCF_25D03	1.05381	0.322426	0.781693	0.33777	0.956241	0.667728	3.60454	0.69141	2.01926	2.09818	CF799667	LRC03334_1	NADH dehydrogenase subunit 5	Q8WCW7	6e-38	NADH-ubiquinone oxidoreductase chain 5 (EC 1.6.5.3)	NU5M_LUMTE	4e-82	Lumbricus terrestris mitochondrion	LTU24570	1e-48
Lr_PAHCF_25C04	1.01081	0.0892505	1.08937	0.0899408	2.92559	0.678982	0.381523	0.206311	0.609763	0.0589954	CF799659	LRC03328_1
Lr_PAHCF_25B06	1.05917	0.101405	0.826987	0.0521937	0.908617	0.261189	2.85078	1.14193	1.12501	0.296258	CF799653	LRC03069_1
Lr_PAHCF_25B01	0.946327	0.309189	0.70867	0.245996	0.928403	0.173261	0.419548	0.0522145	0.700383	0.266212	CF799648	LRC03320_1
Lr_PAHCF_25A04	1.21077	0.68192	1.19688	0.420531	1.65638	0.55323	0.912557	2.15092	3.43977	0.406554	CF799643	LRC00006_2	Elastase 2A	Q6ISU5	9e-28	ARSP1	Q8I6N3_EISFO	1e-102	Eisenia fetida lumbrokinase-5 precursor	AY438624	6e-51
Lr_PAHCF_24H10	1.03582	0.0374557	0.8849	0.112518	1.01713	0.0341023	0.387812	0.0441636	0.620702	0.0834494	CF799637	LRC03311_1
Lr_PAHCF_24H08	1.04793	0.0822286	0.779822	0.0466405	0.827415	0.286463	0.46718	0.0817689	0.528854	0.111832	CF799636	LRC03310_1				SCBP3 protein	Q8T378_LUMTE	2e-14
Lr_PAHCF_24B09	0.983698	0.0902737	0.530904	0.419072	0.985672	0.0362106	0.682036	0.0696041	0.660524	0.0486606	CF799594	LRC03280_1
Lr_PAHCF_24A08	1.01354	0.116423	0.980965	0.193546	0.979049	0.104976	0.662419	0.172549	0.453867	0.0127052	CF799586	LRC03275_1
Lr_PAHCF_24A07	0.626859	0.386947	0.679114	0.205342	0.255813	0.165244	0.501465	0.317727	0.799779	0.843799	CF799585	LRC00075_7							Lumbricus terrestris mitochondrion	LTU24570	3e-80
Lr_PAHCF_23G07	1.01096	0.109273	0.982884	0.120552	0.938492	0.0301424	0.997137	0.0827176	0.474978	0.113519	CF799579	LRC03269_1	Lipase A, lysosomal acid, cholesterol esterase (Wolman disease)	Q5T771	3e-49	Lipase A	Q5T074_HUMAN	4e-48
Lr_PAHCF_23A06	1.06322	0.115755	1.69032	2.41841	2.3738	2.00265	0.529149	0.118556	0.83576	0.171877	CF799561	LRC01097_3	FTH1 protein (Fragment)	Q6NS36	2e-19	Ferritin	Q8WQM7_ARTSF	1e-21
Lr_PAHCF_22G02	0.971435	0.047182	0.889005	0.021863	0.579679	0.300917	0.830545	0.270799	1.1899	0.105403	CF799551	LRC03248_1
Lr_PAHCF_22E03	0.951516	0.0813559	0.92073	0.129729	0.785538	0.205995	0.550226	0.0684483	0.421044	0.0728419	CF799546	LRC02534_1
Lr_PAHCF_22C04	0.522447	0.549201	0.265793	0.172652	0.540022	0.659768	0.149346	1.07585	0.271269	0.256968	CF799538	LRC00786_2	Ferritin (Fragment)	Q7Z2W1	8e-19	Hypothetical protein MGC75752	Q6P4N0_XENTR	2e-21
Lr_PAHCF_21G08	1.26422	0.32906	1.63347	0.65905	0.824659	0.313518	2.01664	1.29861	3.03075	1.43031	CF799526	LRC03231_1
Lr_PAHCF_21B04	0.900774	0.103276	0.622942	0.128801	0.399104	0.0485168	1.16203	0.333953	0.514205	0.188949	CF799507	LRC03223_1				Similar to Dictyostelium discoideum (Slime mold). Spore coat protein SP87 (PL3 protein)	Q75J88_DICDI	2e-07
Lr_PAHCF_20E09	0.876515	0.254271	0.683832	0.260467	0.461091	0.0596845	0.457564	0.0573126	0.532936	0.243908	CF799486	LRC02942_1	Neuronal calcium sensor 1 (NCS-1)	P62166	2e-12	Aplycalcin	APLC_APLCA	2e-12
Lr_PAHCF_20D11	0.853189	0.169341	0.633294	0.0394328	0.73805	0.0448343	0.362072	0.0744087	0.52957	0.0739014	CF799483	LRC03210_1
Lr_PAHCF_20D08	1.00723	0.0253014	0.735359	0.310999	0.977596	0.0313354	0.407229	0.240063	0.733255	0.170188	CF799481	LRC03208_1
Lr_PAHCF_19G04	0.941354	0.0723626	0.858393	0.108949	0.843276	0.0590581	0.428794	0.177708	0.785324	0.0487155	CF799452	LRC03187_1
Lr_PAHCF_19D09	2.03223	2.55785	1.87912	0.982904	2.581	2.46087	3.5146	0.932932	5.12922	2.4297	CF799433	LRC00076_2	Transmembrane protease, serine 9 (EC 3.4.21.-)	Q7Z410	3e-22	Lumbrokinase-5	Q6T374_EISFO	6e-71	Eisenia fetida lumbrokinase-5 precursor	AY438624	1e-38
Lr_PAHCF_19A01	1.07512	0.113158	1.58621	1.2997	1.99965	0.499626	0.237768	0.687371	0.376507	0.0409026	CF799410	LRC03158_1				Pollen coat oleosin-glycine rich protein	Q6V5D4_OLIPU	5e-06
Lr_PAHCF_18H10	0.979298	0.199678	1.04391	0.161131	0.537131	0.152588	1.46044	0.477382	1.41912	0.210724	CF799407	LRC03155_1
Lr_PAHCF_18F07	0.907989	0.0992481	0.722001	0.0109836	0.921547	0.131126	1.73575	0.592213	1.01218	0.070452	CF799386	LRC03146_1	Microsomal triglyceride transfer protein large subunit precursor	P55157	5e-26	Microsomal triglyceride transfer protein large subunit precursor (Fragment)	MTP_BOVIN	1e-26
Lr_PAHCF_18F01	0.867657	0.656754	1.51927	0.333115	0.679969	1.14724	0.247359	0.0937256	0.747439	0.731677	CF799380	LRC00786_5	Ferritin (Fragment)	Q7Z2W1	4e-16	Hypothetical protein MGC75752	Q6P4N0_XENTR	7e-20
Lr_PAHCF_18D04	0.871738	0.212037	0.60675	0.112016	0.664401	0.0506186	1.44296	0.484442	1.82424	0.370208	CF799366	LRC00079_1				Hypothetical protein Y73B6BL.1	Q95XC6_CAEEL	1e-17
Lr_PAHCF_18D03	0.713811	0.312634	0.71806	0.503734	1.26555	0.376622	2.70927	0.714272	0.706787	0.305769	CF799365	LRC01097_1	FTH1 protein (Fragment)	Q6NS36	4e-20	Ferritin	Q8WQM7_ARTSF	9e-22
Lr_PAHCF_18D01	1.04646	0.397072	2.53936	3.24438	3.99957	66.1878	1.63147	1.40369	1.52113	0.511135	CF799363	LRC00075_8							Lumbricus terrestris mitochondrion	LTU24570	9e-68
Lr_PAHCF_18C01	1.18088	0.385703	0.932122	0.117242	0.708888	0.00745486	1.31054	1.06314	1.81756	1.86597	CF799354	LRC03122_1	Aspartate aminotransferase, mitochondrial precursor (EC 2.6.1.1)	P00505	3e-83	Glutamate oxaloacetate transaminase 2	Q7ZWF5_BRARE	6e-86
Lr_PAHCF_18B02	0.947545	0.365614	0.875084	0.0584983	1.30369	0.420354	1.28719	0.224479	1.7643	1.06812	CF799343	LRC00449_2							Eisenia andrei cDNA clone EAI10004	BP524879	2e-06
Lr_PAHCF_17H10	1.05915	0.0819992	0.782551	0.021619	0.679027	0.257579	1.2125	0.933744	1.58656	1.06573	CF799330	LRC03103_1
Lr_PAHCF_17H05	1.11326	0.268589	0.99127	0.146341	0.81361	0.322662	1.83309	0.258743	2.59797	0.654533	CF799325	LRC03099_1
Lr_PAHCF_17G04	0.932318	0.151073	0.852733	0.0414219	1.13973	0.0548159	1.36656	0.134178	2.11906	0.375691	CF799313	LRC00794_3				ENSANGP00000001120	Q7PPP1_ANOGA	1e-23	Eisenia andrei cDNA clone EAI10367	BP525422	2e-48
Lr_PAHCF_17F09	1.08639	0.137238	0.839739	0.0141913	0.784367	0.0961037	1.28686	0.516825	1.84834	1.43694	CF799308	LRC03087_1							Eisenia andrei cDNA clone EAI10725	BP525145	6e-10
Lr_PAHCF_17F06	0.974589	0.0256847	0.880645	0.037131	0.999049	0.031184	0.528011	0.115381	0.447824	0.156866	CF799305	LRC03084_1
Lr_PAHCF_17E06	0.944361	0.366851	1.06722	0.233541	0.985444	0.276509	1.3483	0.52356	2.69778	2.11989	CF799297	LRC00389_3				SCBP3 protein	Q8T378_LUMTE	7e-73	Lumbricus terrestris mRNA for SC	LTE440223	1e-160
Lr_PAHCF_17C11	0.771622	0.259854	0.668664	0.201134	0.401284	0.0781272	0.455558	0.0255704	0.539158	0.30842	CF799282	LRC03068_1
Lr_PAHCF_17C09	1.0672	1.02721	1.07242	0.0891855	1.44954	0.591857	3.25709	0.794951	1.27487	0.607	CF799281	LRC03067_1				Mannan endo-1	MANA_MYTED	3e-33
Lr_PAHCF_17B05	1.14457	0.184583	1.38248	1.20539	3.00421	1.9542	1.35555	1.01242	2.0884	1.24017	CF799268	LRC01072_1
Lr_PAHCF_17B04	1.03397	0.4408	2.15482	0.461865	4.42894	0.187661	0.0944455	0.147319	0.12989	0.0330482	CF799267	LRC00060_3							Lumbricus terrestris mitochondrion	LTU24570	0
Lr_PAHCF_16H11	0.875583	0.320248	0.965318	0.354082	1.47586	0.545772	1.06305	0.982337	2.40343	0.846491	CF799255	LRC00012_1	Actin, gamma 1	Q5U032	1e-108	Actin 2	ACT2_LUMTE	1e-109	L.terrestris act gene (1855 bp)	LTACT1855	0
Lr_PAHCF_16H01	1.01164	0.59478	1.03739	0.160066	1.42387	0.544512	0.821375	3.10341	1.82503	0.494124	CF799249	LRC02697_1
Lr_PAHCF_16G12	0.977453	0.0573987	0.899817	0.162027	0.800666	0.203249	0.484936	0.262243	0.666	0.125891	CF799248	LRC00100_2	Hypothetical protein HPCAL1 (Hippocalcin-like 1)	Q6FGY1	2e-29	CG7646-PA	Q9VW66_DROME	2e-31
Lr_PAHCF_16E03	0.815119	0.192323	0.606146	0.100888	0.529065	0.0570582	0.305175	0.0927506	0.444365	0.0481714	CF799228	LRC03030_1	Protease inhibitor 16	Q8IYL8	4e-19	HrTT-1-like (Fragment)	Q69HL7_CIOIN	1e-20
Lr_PAHCF_16C07	1.17771	0.288122	0.843225	0.75497	1.35505	0.269115	2.25795	0.600089	2.14971	0.635648	CF799212	LRC00098_1
Lr_PAHCF_16C06	0.998864	0.110392	0.495986	0.0546885	1.16714	0.405496	3.01282	0.652435	1.66994	0.723785	CF799211	LRC03023_1
Lr_PAHCF_16A02	0.96374	0.0645523	1.11465	0.0690889	0.581583	0.375366	0.719603	0.474287	0.578304	0.105043	CF799189	LRC03008_1	ADP-ribosylation factor 3	P61204	4e-13	ENSANGP00000021880	Q7QC65_ANOGA	1e-13
Lr_PAHCF_16A01	1.3933	0.757441	3.32826	3.65336	1.65259	0.552875	3.37313	0.648413	3.75738	2.82234	CF799188	LRC02576_1	40S ribosomal protein S26	P62854	4e-43	40S ribosomal protein S26-2	Q90YP7_ICTPU	8e-42
Lr_PAHCF_15F04	1.10853	0.13696	1.1843	0.0943891	1.56933	0.312637	0.853784	0.183979	0.469655	0.293723	CF799166	LRC02997_1
Lr_PAHCF_15D07	0.890553	0.125493	1.20158	0.130182	0.893172	0.322038	1.14381	0.185959	2.24035	0.405255	CF799154	LRC02989_1
Lr_PAHCF_15D02	1.05649	0.126651	1.0671	0.0748092	1.18239	0.113883	0.725723	0.0217821	0.522957	0.0915537	CF799152	LRC02987_1
Lr_PAHCF_15C12	1.02726	0.12749	0.995937	0.114457	1.12537	0.0669254	0.705105	0.189187	0.433412	0.118034	CF799150	LRC02986_1
Lr_PAHCF_15C05	0.984334	0.0792257	0.681882	0.0317676	1.23327	0.326417	0.482522	0.107347	0.7471	0.538356	CF799146	LRC02982_1	Hypothetical protein FLJ46858	Q6ZQW0	7e-27	Molluscan indoleamine 2	Q6F3I3_SULDI	6e-26
Lr_PAHCF_14F03	0.898786	0.162334	1.15734	0.094204	0.945101	0.103458	0.43969	0.187807	0.582207	0.035727	CF799117	LRC00271_1	RPLP2 protein	Q6FG96	8e-18	Ribosomal protein P2-like (Fragment)	Q5QBF5_9DIPT	5e-21	Eisenia andrei cDNA clone EAI10094 similar to Ribosomal protein P2	BP524746	1e-101
Lr_PAHCF_14E04	1.0272	0.128889	0.501203	0.502961	0.85722	0.0941684	0.93585	0.0841695	0.77964	0.0700144	CF799111	LRC02959_1
Lr_PAHCF_14B07	1.11166	0.21326	1.23003	0.155031	1.25852	0.177546	0.897122	0.0394335	0.500399	0.130079	CF799088	LRC02941_1
Lr_PAHCF_14B01	1.11994	0.138708	0.935425	0.0612591	0.966416	0.303659	0.583068	0.114636	0.492503	0.0575815	CF799086	LRC02939_1
Lr_PAHCF_13E04	1.27665	1.58647	2.95148	0.991632	2.56321	7.14733	0.11481	0.101498	0.392263	3.51336	CF799057	LRC00060_4							Lumbricus terrestris mitochondrion	NC_001673	0
Lr_PAHCF_13A11	0.90953	0.438141	0.565517	0.297541	0.844986	0.394978	1.75873	0.208662	2.81293	0.523704	CF799035	LRC02645_2							Eisenia andrei cDNA clone EAI10358 similar to fatty acid binding protein	BP524515	9e-52
Lr_PAHCF_11G11	1.01206	0.0832201	0.854307	0.0246323	0.816452	0.0203721	0.555132	0.0144059	0.428073	0.0247737	CF798968	LRC02863_1
Lr_PAHCF_11E02	1.06084	0.221832	1.49091	0.0915756	1.38129	0.132203	0.655106	0.111055	0.407018	0.040414	CF798947	LRC02847_1
Lr_PAHCF_10G05	0.958342	0.0420326	0.917402	0.120112	0.886015	0.0198378	0.520412	0.0959431	0.480954	0.107868	CF798907	LRC02824_1
Lr_PAHCF_10F07	0.427942	0.708547	0.481623	0.264368	0.689994	0.340474	0.903621	0.445311	0.334837	0.387357	CF798900	LRC00831_3				Hemoglobin chain d2 precursor	O61234_LUMTE	1e-67	Lumbricus terrestris hemoglobin chain d2 gene	LTU55074	1e-180
Lr_PAHCF_10E06	0.630011	0.39361	1.04476	0.261033	1.69921	0.374867	1.61662	0.23253	0.96424	0.566054	CF798890	LRC00010_2	Myosin regulatory light chain	Q53X45	2e-38	Myosin regulatory light chain	MLR_LUMTE	2e-77
Lr_PAHCF_10C12	0.770658	0.228087	0.559178	0.106201	1.21905	0.654955	1.32136	0.413742	2.02453	0.299586	CF798877	LRC00033_4				Extracellular globin IV (Erythrocruorin)	GLB4_LUMTE	2e-74	Eisenia andrei cDNA clone EAI10603 similar to Globin IV	BP524384	1e-154
Lr_PAHCF_10C08	0.963151	0.125087	0.329598	0.119441	0.222548	0.174264	0.834052	0.30623	0.851304	0.209824	CF798875	LRC02803_1	ARC/mediator transcriptional coactivator subunit	Q6QMH5	3e-09	CG12254-PA (LD07688p)	Q9VDR1_DROME	9e-13
Lr_PAHCF_10C01	1.13885	0.157392	0.904912	0.16446	1.21423	0.20592	1.13367	0.727936	0.423768	0.183421	CF798869	LRC02798_1
Lr_PAHCF_10B08	1.10976	0.295007	1.5092	0.386874	2.59306	1.41327	1.18296	0.321665	1.2215	1.25458	CF798866	LRC02795_1	Beta actin variant (Fragment)	Q53GK6	1e-102	Actin	ACTB_XENBO	1e-102	Eisenia andrei cDNA clone EAI10319 similar to actin	BP524360	1e-162
Lr_PAHCF_10B05	0.81658	0.233434	0.996444	0.138497	1.13529	0.301522	1.93178	0.494071	1.60667	0.590863	CF798864	LRC00794_2				ENSANGP00000001120	Q7PPP1_ANOGA	8e-09	Eisenia andrei cDNA clone EAI10367	BP525422	1e-55
Lr_PAHCF_09C04	1.06633	0.497584	1.24573	0.747732	1.80303	1.4703	1.06506	1.00501	3.42874	1.05231	CF798815	LRC00799_2	Beta actin variant (Fragment)	Q53GK6	1e-120	Actin	ACTB_XENBO	1e-120	Eisenia andrei cDNA clone EAI10319 similar to actin	BP524360	0
Lr_PAHCF_09A09	1.0706	0.405797	1.50377	0.210005	1.79329	0.384163	6.45249	1.61859	3.09957	0.65318	CF798804	LRC02758_1	SEC23-interacting protein (p125)	Q9Y6Y8	9e-19	ENSANGP00000014783 (Fragment)	Q7QBZ7_ANOGA	6e-23
Lr_PAHCF_09A02	0.984286	0.0344411	1.10433	0.0937204	0.728747	0.083379	0.546628	0.260594	0.337142	0.0432704	CF798799	LRC02754_1
Lr_PAHCF_08G10	1.18776	0.224392	1.25968	0.373363	1.27496	0.469372	1.60968	0.120173	2.53718	0.844737	CF798789	LRC00053_1
Lr_PAHCF_08E08	1.05294	0.157383	0.277892	0.0824454	0.845508	0.701466	1.16606	1.13066	1.57598	0.904279	CF798773	LRC02736_1	NADH dehydrogenase subunit 2	Q85KS9	2e-08	NADH-ubiquinone oxidoreductase chain 2 (EC 1.6.5.3)	NU2M_LUMTE	9e-44	Lumbricus terrestris mitochondrion	LTU24570	1e-13
Lr_PAHCF_08E06	0.859661	0.275099	2.43767	0.492224	5.29582	1.33521	0.453829	1.16155	1.35514	0.522895	CF798772	LRC02735_1				Galectin-3 (Galactose-specific lectin 3)	LEG3_CANFA	3e-10
Lr_PAHCF_07H07	0.929846	0.204473	0.692777	0.180181	0.738889	0.0790544	0.410086	0.242258	0.55949	0.262945	CF798751	LRC00859_1
Lr_PAHCF_07B11	1.00152	0.176259	0.50607	0.244986	0.859476	0.364191	1.75057	0.277937	1.05202	0.354852	CF798725	LRC02706_1
Lr_PAHCF_07B02	1.11248	0.154755	0.915681	0.100553	1.13286	0.108726	0.768761	0.141611	0.582659	0.135338	CF798722	LRC02703_1				COMM domain containing protein 9 (Fragment)	COMD9_MOUSE	6e-06
Lr_PAHCF_05G06	0.87086	0.139815	0.58047	0.0537924	0.873	0.229422	0.699187	0.0696631	0.405735	0.110679	CF798677	LRC02673_1
Lr_PAHCF_05D01	0.962085	0.0686038	0.771608	0.0408551	0.859671	0.0193663	0.512252	0.213013	0.486575	0.154083	CF798654	LRC02655_1	CKAP5 protein	Q8IYN5	1e-23	CH-TOG protein (Colonic and hepatic tumor over-expressed protein)	CHTOG_HUMAN	2e-22
Lr_PAHCF_04H07	1.07716	0.122209	0.963874	0.0776495	1.08968	0.109473	0.955601	0.0966518	0.320742	0.0524973	CF798633	LRC02639_1
Lr_PAHCF_04G09	0.893969	0.128536	1.04547	0.101043	0.916578	0.166873	0.305583	0.179566	1.00548	0.228599	CF798628	LRC01494_1	Hypothetical protein FLJ16415	Q6ZN56	1e-126	Hypothetical protein	Q6P8L0_MOUSE	1e-134
Lr_PAHCF_04G08	0.901796	0.128353	0.669636	0.0703399	1.1135	0.125528	0.554248	0.0754215	0.482163	0.254291	CF798627	LRC02634_1
Lr_PAHCF_04B06	1.22928	0.33105	0.674065	0.219435	0.655403	0.0747546	0.570406	0.308762	0.466215	0.20794	CF798599	LRC02609_1
Lr_PAHCF_03G05	0.999933	0.141313	1.27071	0.198941	0.882189	0.304737	1.89559	0.548886	3.135	0.181818	CF798594	LRC02606_1	Ribosomal protein L17	Q6NZ54	5e-12	Rpl17 protein (Fragment)	Q80V08_MOUSE	3e-11	Eisenia andrei cDNA clone EAI10324 similar to ribosomal protein L17	BP524444	2e-16
Lr_PAHCF_02G01	1.0486	0.140503	0.839545	0.139798	1.01534	0.0458729	0.405736	0.105561	0.628319	0.442743	CF798590	LRC02603_1
Lr_PAHCF_02F07	1.02552	0.20848	1.23618	0.374415	0.948513	0.334617	1.5807	0.425645	2.19165	0.314081	CF798589	LRC02602_1	CALR protein (Calreticulin)	Q6IAT4	2e-46	Calreticulin	Q9PUC1_BRARE	3e-49
Lr_PAHCF_02C06	0.920107	0.268796	0.487718	0.148141	0.597272	0.381171	2.20047	0.546896	1.93508	1.04569	CF798576	LRC00203_2				Coelomic cytolytic factor precursor	Q95VY3_LUMTE	3e-68	Lumbricus terrestris coelomic cytolytic factor precursor	AF395805	5e-96
Lr_PAHCF_01H05	0.963315	0.575339	1.13418	0.541415	0.666193	0.761074	2.58219	0.352514	1.60328	1.21737	CF798561	LRC00776_1	CTRL protein (Fragment)	Q8IUW0	4e-23	Serine proteinase precursor	O18458_HETGL	7e-73	Eisenia andrei cDNA clone EAI10861 similar to Serine proteinase	BP524764	4e-64
Lr_PAHCF_01G11	0.988877	0.113702	0.807761	0.228216	0.640623	0.0304269	0.621125	0.208595	0.52973	0.246102	CF798557	LRC02580_1
Lr_PAHCF_01G10	0.914693	0.087932	0.565265	0.120988	0.386041	0.0708424	0.378945	0.0764053	0.33945	0.0892725	CF798556	LRC02579_1
Lr_PAHCF_01F09	1.07718	0.291114	0.771503	0.17159	0.798239	0.0809509	0.663734	0.144966	0.64646	0.301202	CF798551	LRC02575_1
Lr_PAHCF_01F08	0.984537	0.0788759	0.894554	0.0528726	1.10962	0.064369	0.813498	0.372892	0.502539	0.192967	CF798550	LRC02574_1
Lr_PAHCF_01E07	0.667224	0.362208	0.298401	0.103382	0.504019	0.137386	1.18226	0.54418	1.71448	0.430228	CF798543	LRC00076_3	Transmembrane protease, serine 9 (EC 3.4.21.-)	Q7Z410	2e-20	Lumbrokinase-5	Q6T374_EISFO	4e-77	Eisenia fetida lumbrokinase-5 precursor	AY438624	6e-87
Lr_PAHCF_01D01	1.07752	0.160663	0.862283	0.0967048	1.09788	0.140546	0.765503	0.281385	0.454718	0.0900003	CF798532	LRC02559_1
Lr_PAHCF_01C08	1.03923	0.243905	1.02751	0.338209	0.269603	0.717854	1.1707	0.282461	0.82713	0.187513	CF798527	LRC02292_1				Hypothetical protein	Q5DBS1_SCHJA	1e-68
Lr_PAHCF_01B11	1.01803	0.160186	0.978016	0.051188	0.900888	0.0855679	0.526951	0.205896	0.81686	0.391411	CF798521	LRC02550_1
Lr_PAHCF_01B01	1.1159	0.221324	0.803416	0.0524404	0.948496	0.227021	0.256698	1.70513	0.515484	0.123717	CF798516	LRC02547_1
Lr_PAHCF_01A05	0.985693	0.189758	0.457942	0.288164	0.553219	0.177986	1.25915	0.380161	0.564747	0.0645686	CF798511	LRC02543_1
Lr_PAHCF_01A01	1.06289	0.129725	0.776831	0.0604614	0.938288	0.188538	1.09036	0.964862	0.429584	0.119845	CF798510	LRC02542_1
Lr_LC1ED_44D03	0.940279	0.0986033	0.974855	0.0254818	0.894331	0.0466691	0.471416	0.0750141	0.454113	0.149436	CF839200	LRC04074_1	CSDA protein	Q96B76	8e-33	Y-box factor-like protein (Fragment)	Q56UF6_LYMST	1e-33
Lr_LC1ED_44A12	1.00649	0.0283556	1.71623	0.377396	1.49856	0.559506	1.93496	0.52701	1.11343	0.117376	CF839180	LRC04065_1	Lipid phosphate phosphohydrolase 1 (EC 3.1.3.4)	O14494	2e-09	Hypothetical LOC496488	Q5XGH7_XENTR	4e-10
Lr_LC1ED_43H02	0.478856	0.949116	1.14162	0.245007	1.70899	0.574379	0.213032	0.240979	0.17185	0.200616	CF839160	LRC04056_1
Lr_LC1ED_43D11	0.935695	0.0653762	0.800123	0.252719	0.598465	0.0422372	0.463617	0.0256801	0.65755	0.0420136	CF839127	LRC01059_1	Phosphoenolpyruvate carboxykinase, cytosolic [GTP] (EC 4.1.1.32)	P35558	1e-123	Hypothetical protein R11A5.4a	O02286_CAEEL	1e-150	HDAH03D11.F Leech Haementeria depressa cDNA library 5` similar to phosphoenolpyruvate carboxykinase	CN807488	5e-21
Lr_LC1ED_43D02	0.898801	0.142082	0.742414	0.0523523	0.582942	0.0768053	0.220351	0.0366222	0.538532	0.10602	CF839121	LRC04038_1	CEBPB protein (Fragment)	Q9BSC0	6e-08	Cebpb protein	Q6P611_BRARE	6e-07
Lr_LC1ED_43D01	0.976767	0.03194	0.750189	0.145013	0.750848	0.131237	0.647536	0.12692	0.467738	0.0733535	CF839120	LRC04037_1
Lr_LC1ED_42F12	1.01385	0.030852	1.05545	0.170743	1.20083	0.389529	2.01086	0.55023	0.860261	0.137306	CF839068	LRC04009_1
Lr_LC1ED_42E11	0.876582	0.119503	0.831261	0.0665566	1.33668	0.40385	2.07552	1.03298	1.48995	0.358243	CF839057	LRC04005_1	Progerin (Lamin A\/C)	Q6UYC3	4e-24	Intermediate filament gliarin	Q9XYD8_HIRME	1e-80	L.terrestris mRNA for intermediate filament protein	LTIFP	1e-20
Lr_LC1ED_42C08	1.00842	0.0887309	1.17527	0.154704	1.0732	0.172928	0.546598	0.250815	0.949932	0.180594	CF839035	LRC03994_1
Lr_LC1ED_42C03	1.1274	0.229737	1.23852	0.325721	0.905896	0.435639	0.666057	0.863294	0.394523	0.118875	CF839030	LRC03992_1
Lr_LC1ED_42B12	0.935874	0.115439	0.960311	0.0441163	1.01951	0.0920398	0.421976	0.299503	0.759671	0.403496	CF839027	LRC01502_1
Lr_LC1ED_42A05	0.738406	0.293614	1.02178	0.101959	0.76755	0.283126	0.561288	0.0523068	0.17988	0.0708693	CF839012	LRC03983_1	C5orf4 protein	Q96IV6	3e-18	C5orf4 protein	Q96IV6_HUMAN	2e-16
Lr_LC1ED_41H01	0.510223	0.913262	0.540754	0.207961	2.10659	0.305171	0.0798602	0.0155422	0.0784568	0.0284209	CF838997	LRC03974_1	Vesicle-associated membrane protein-associated protein A (VAMP-associated protein A)	Q9P0L0	7e-47	Vesicle-associated membrane protein/synaptobrevin binding protein (VAP-33)	VP33_APLCA	1e-46
Lr_LC1ED_41E04	1.19358	0.227802	1.23575	0.2051	0.764716	0.0623123	0.532429	0.0410967	0.814381	0.0619942	CF838967	LRC03957_1
Lr_LC1ED_41D09	1.00845	0.204934	0.75399	0.0977234	0.897373	0.160137	0.278274	0.0863476	0.348043	0.0530133	CF838962	LRC03953_1	Novel protein	Q5TG62	2e-25	CG2943-PA	Q9VHY6_DROME	3e-24
Lr_LC1ED_41D05	0.692689	0.285835	0.650766	0.279351	0.445173	0.370181	0.41649	0.336058	0.423569	0.0411915	CF838959	LRC03952_1
Lr_LC1ED_41D01	1.00572	0.148451	1.26526	0.224335	1.09655	0.429502	2.53127	0.978937	0.971923	0.211073	CF838956	LRC03949_1	OTTHUMP00000016021 (I beta-1,6-N-acetylglucosaminyltransferase B form)	Q5W0E9	1e-21	Hypothetical protein DKFZp469J0713	Q5R8S1_PONPY	7e-21
Lr_LC1ED_41C07	1.02082	0.115194	2.06414	0.291268	2.38813	0.976546	0.261255	4.14599	0.94005	0.317786	CF838950	LRC03947_1	Oxysterol-binding protein 1	P22059	7e-16	Oxysterol binding protein 1	Q8JG43_FUGRU	1e-15
Lr_LC1ED_41C06	0.684678	0.378343	1.424	0.616576	1.62551	0.824541	0.266014	0.22771	0.587832	0.184594	CF838949	LRC03946_1
Lr_LC1ED_41B12	0.673592	0.303257	1.10506	0.393499	1.23415	0.450547	0.272043	0.120866	1.11882	0.847533	CF838944	LRC03944_1
Lr_LC1ED_40E02	0.886118	0.288051	0.58955	0.11622	1.48116	0.27881	0.596951	0.021868	0.373595	0.072571	CF810387	LRC03928_1	Hypothetical protein FLJ44225	Q6ZTU1	9e-08
Lr_LC1ED_40D09	0.724146	0.509282	0.623476	0.536279	3.48483	0.471991	0.372579	2.1278	0.209544	0.49242	CF810384	LRC03563_1
Lr_LC1ED_39H02	0.801475	0.224011	0.908138	0.0703613	0.696066	0.0461005	0.494635	0.318467	0.36061	0.0342405	CF810339	LRC03908_1				Hypothetical protein CPE0160	Q8XP06_CLOPE	9e-26
Lr_LC1ED_39G10	0.976661	0.0383034	0.93674	0.0604886	0.883905	0.0490021	0.873329	0.125692	0.520276	0.253111	CF810336	LRC03906_1
Lr_LC1ED_39B04	1.01659	0.0490847	0.731706	0.343136	0.800744	0.281515	0.291019	0.0478107	0.393603	0.195718	CF810278	LRC03876_1
Lr_LC1ED_39B03	0.637467	0.38244	0.594903	0.260946	0.648261	0.184255	0.208623	0.169408	0.188312	0.0514026	CF810277	LRC03875_1	Progerin (Lamin A\/C)	Q6UYC3	2e-14	Cytoplasmic intermediate filament protein	O97339_9BILA	3e-32	L.terrestris mRNA for intermediate filament protein	LTIFP	1e-26
Lr_LC1ED_39A10	1.35886	0.459053	1.13796	0.15267	1.10651	0.072284	0.905078	0.488291	1.08698	0.563227	CF810273	LRC03872_1
Lr_LC1ED_38H05	1.14815	0.569899	0.779824	0.24721	1.10956	0.802665	1.06735	0.428838	2.42323	1.28307	CF810258	LRC03864_1	Hypothetical protein FLJ38973	Q8N8R5	1e-24	Hypothetical protein FLJ38973	Q8N8R5_HUMAN	3e-23
Lr_LC1ED_38H02	1.07016	0.912217	2.2634	0.412458	2.44643	0.321748	0.684807	0.474266	0.335344	0.237985	CF810255	LRC00904_1
Lr_LC1ED_38E08	0.921575	0.113896	0.711182	0.0563691	0.826294	0.0620628	1.88887	0.186123	1.20287	0.109077	CF810230	LRC03849_1				Sox (Mammalian sry box)	Q8T3B9_CAEEL	6e-07
Lr_LC1ED_38B05	1.02317	0.0454099	0.913382	0.179321	0.996388	0.113729	0.796318	0.322374	0.48025	0.0706664	CF810201	LRC01020_1	Pyridoxine 5'-phosphate oxidase variant (Fragment)	Q53FP0	5e-14	Hypothetical protein	Q5DDA2_SCHJA	1e-16
Lr_LC1ED_37H08	1.01351	0.0828157	1.53357	0.225147	0.925095	0.21471	1.40939	0.173661	1.96872	0.861302	CF810186	LRC03826_1	Ras-related protein Rab-7	P51149	4e-54	Ras-related protein Rab-7	RAB7_CANFA	1e-52
Lr_LC1ED_37F02	0.97871	0.0932449	1.75095	0.954344	2.05478	1.55699	1.29218	0.238686	0.99933	0.227179	CF810157	LRC03731_1	Beclin 1 (Coiled-coil myosin-like BCL2-interacting protein)	Q14457	3e-31	MGC80672 protein	Q6GP52_XENLA	5e-30
Lr_LC1ED_37E10	0.896743	0.184656	1.3665	0.22981	2.16177	1.98027	2.98052	1.63419	2.04798	0.286709	CF810153	LRC03809_1	Tubulin alpha 6 variant (Fragment)	Q53GA7	1e-97	Alpha-1 tubulin	Q94985_HIRME	2e-97	Hirudo medicinalis alpha-1 tubulin mRNA	HMU67677	2e-84
Lr_LC1ED_37E05	0.71254	0.318712	0.580282	0.0625825	0.927423	0.234755	1.86969	0.613681	1.84121	0.48986	CF810150	LRC03807_1	Hypothetical protein FLJ22037	Q9H6N6	3e-26	Paramyosin	MYSP_MYTGA	4e-40
Lr_LC1ED_37A01	1.05307	0.120246	0.731389	0.095691	0.758854	0.0952353	0.433541	0.108337	0.480877	0.0146903	CF810106	LRC03789_1	Cytochrome P450, family 2, subfamily E, polypeptide 1	Q5VZD5	4e-09	Cyp2d6-B-prov protein	Q7SYW2_XENLA	1e-09
Lr_LC1ED_36H01	1.09977	0.180737	0.868058	0.237721	0.818795	0.0250106	2.49365	0.706968	1.30511	0.278925	CF810098	LRC03783_1
Lr_LC1ED_36F06	1.02799	0.073222	2.25582	0.708137	1.25862	0.543318	2.04791	0.286404	0.819999	0.0114	CF810080	LRC03776_1
Lr_LC1ED_36D11	0.935857	0.0638774	0.37634	0.491059	0.665003	0.124146	0.55158	2.56331	2.12987	0.491501	CF810064	LRC03766_1
Lr_LC1ED_36D07	0.911346	0.0985727	1.96265	1.5147	0.861634	0.342525	0.761558	0.304645	0.513638	0.0600585	CF810060	LRC03765_1
Lr_LC1ED_36B11	1.16075	0.211846	1.45216	0.0898984	1.48184	0.49118	2.18028	1.19619	1.1035	0.308676	CF810041	LRC03757_1
Lr_LC1ED_36B02	0.985665	0.140321	1.36557	0.179382	2.18373	0.476589	1.90023	0.752473	1.06326	0.0186357	CF810035	LRC03754_1				Hypothetical protein	Q965Z8_CAEEL	2e-22
Lr_LC1ED_35B11	0.640182	0.512683	1.00979	0.207705	0.703868	0.242404	0.581416	1.30546	2.73265	0.63239	CF809960	LRC01469_1	Cathepsin C isoform a preproprotein variant (Fragment)	Q53G93	1e-38	Cathepsin C (Fragment)	Q864S1_BOVIN	1e-38
Lr_LC1ED_35B04	1.06491	0.17892	0.960695	0.253918	1.03937	0.272168	1.06982	1.4746	2.36864	0.0757237	CF809953	LRC03711_1
Lr_LC1ED_34H07	1.05485	0.0948969	1.19153	0.0632646	1.1952	0.274234	0.62124	0.035289	0.477091	0.0395655	CF809934	LRC03703_1
Lr_LC1ED_34F12	1.09839	0.120176	1.1391	0.220358	0.850164	0.101335	0.528477	0.0185484	0.708294	0.163941	CF809917	LRC03690_1
Lr_LC1ED_34F09	1.0031	0.044438	1.32748	0.278151	1.24073	0.210406	2.89425	0.286817	2.10386	0.390062	CF809914	LRC03688_1							Earthworm DNA sequence	LUMBT	7e-21
Lr_LC1ED_34E05	0.997397	0.236576	1.10146	0.401934	1.90496	0.137838	0.348969	0.141891	0.463228	0.0457666	CF809900	LRC03680_1
Lr_LC1ED_34C08	1.00528	0.00993104	1.12474	0.0248794	1.01418	0.0939246	0.371764	0.109518	0.495249	0.0127039	CF809883	LRC03672_1
Lr_LC1ED_32G01	0.863138	0.843537	1.51593	1.44418	0.641372	1.48205	0.148473	0.183596	0.152167	0.0626674	CF809850	LRC03656_1
Lr_LC1ED_32F02	1.04393	0.0491225	0.899106	0.0265337	0.715026	0.065777	0.511319	0.0707146	0.659669	0.00574116	CF809843	LRC03654_1	Hypothetical protein FLJ10493 (Transmembrane protein 38B)	Q9NVV0	8e-18	ENSANGP00000010110 (Ensangp00000024702)	Q7PS05_ANOGA	7e-22
Lr_LC1ED_32D12	0.796986	0.429663	1.06548	0.286753	1.2895	0.17938	0.423978	0.169782	0.391509	0.231948	CF809833	LRC03648_1
Lr_LC1ED_32D10	0.984464	0.212594	1.60312	1.79843	1.20623	9.80351	1.32944	1.34711	0.647936	0.0780965	CF809832	LRC03647_1	Hypothetical protein ANXA4 (Proliferation-inducing protein 28)	Q6LES2	4e-41	LOC398472 protein (Fragment)	Q7ZY99_XENLA	9e-41
Lr_LC1ED_32B08	0.993861	0.0668179	0.979538	0.19292	1.3385	0.0594514	0.765031	0.193514	0.483535	0.0892561	CF809816	LRC00784_1
Lr_LC1ED_32B06	1.01194	0.620758	1.24252	1.46182	1.43309	1.3321	0.160379	0.0481595	0.463719	0.118557	CF809814	LRC03636_1	Chromosome 10 open reading frame 11	Q5VSQ4	8e-32	Protein C10orf11 homolog	CJ011_MOUSE	3e-37
Lr_LC1ED_32B05	0.935905	0.107543	0.97803	0.255535	0.83181	0.119055	0.267323	0.0701542	0.607966	0.171707	CF809813	LRC01039_1	Eukaryotic translation initiation factor 3 subunit 7 (eIF-3 zeta)	O15371	8e-89	ENSANGP00000015368 (Fragment)	Q7QBW3_ANOGA	1e-88
Lr_LC1ED_31H07	0.824415	0.294633	0.722482	0.269332	1.00733	0.0975804	0.209448	0.0593396	0.36604	0.155907	CF809801	LRC00970_1
Lr_LC1ED_31G07	1.0623	0.0656345	0.958998	0.129762	1.09158	0.143307	0.244027	0.14407	0.439458	0.256138	CF809795	LRC03628_1
Lr_LC1ED_31F09	1.01405	0.0449979	0.911994	0.0914473	1.04477	0.142175	0.397495	0.591869	0.15327	0.0735058	CF809789	LRC03623_1
Lr_LC1ED_31F04	0.643276	0.670129	1.33805	0.718873	1.69081	0.235992	0.165115	0.0731146	0.276955	0.253248	CF809785	LRC03622_1	Tumor differentially expressed protein 2 (Tumor differentially expressed 1 protein like)	Q9NRX5	2e-39	Novel protein similar to human tumor differentially expressed 1 (TDE1)	Q7SZW7_BRARE	3e-38
Lr_LC1ED_31F02	1.12314	0.241175	1.16429	0.548542	0.476775	0.908869	0.623075	1.12192	0.278208	0.0131286	CF809783	LRC03620_1	Novel protein	Q5T448	3e-41	MGC80498 protein	Q6DD03_XENLA	4e-41
Lr_LC1ED_31E09	1.19306	0.577465	2.56271	0.211762	2.27492	0.38558	0.151365	0.210417	0.394862	0.296217	CF809779	LRC03616_1	Thymidine kinase	Q8IZR3	4e-33	Mus musculus 0 day neonate eyeball cDNA	Q8BN51_MOUSE	2e-33
Lr_LC1ED_31D05	1.07371	0.127709	1.04031	0.181149	0.996745	0.0739856	0.293914	0.082796	0.645669	0.128464	CF809766	LRC03609_1
Lr_LC1ED_31D04	1.07975	0.0872774	0.831378	0.143649	0.903571	0.200698	0.389912	0.182939	0.308086	0.0292961	CF809765	LRC03608_1
Lr_LC1ED_31D01	1.21725	0.251844	1.10436	0.26728	1.23042	0.152653	0.270852	0.0607901	0.280364	0.045424	CF809762	LRC03605_1
Lr_LC1ED_31C08	0.869168	0.168129	0.784856	0.237324	1.5768	0.135554	0.355436	0.313909	0.296004	0.0937609	CF809759	LRC03602_1				Aspartate-semialdehyde dehydrogenase (EC 1.2.1.11)	Q5E251_VIBF1	4e-15
Lr_LC1ED_31C02	0.635426	0.636352	1.02458	0.904547	0.364719	0.602474	0.0858166	0.138161	0.100661	0.0294081	CF809755	LRC03598_1
Lr_LC1ED_31A12	0.832064	0.257193	1.02506	0.19681	1.3622	0.110871	0.277015	0.141899	0.468796	0.045618	CF809744	LRC03592_1	Hypothetical protein DKFZp434P1420 (Fragment)	Q9NT30	3e-18	Hypothetical protein DKFZp434P1420	Q9NT30_HUMAN	2e-16
Lr_LC1ED_31A11	1.15649	0.252747	0.945723	0.490802	1.48737	0.53053	0.709467	0.225028	0.594337	0.0681323	CF809743	LRC03591_1	ZASP protein (Fragment)	Q9Y4Z4	4e-11	Clone ZZD551 mRNA sequence	Q86EC1_SCHJA	4e-22
Lr_LC1ED_30H02	1.15732	0.500036	0.519751	0.0818624	0.62802	0.25826	1.59199	0.570734	0.672517	0.04933	CF809730	LRC03584_1	Karyopherin alpha 2	Q7Z726	6e-41	Hypothetical protein DKFZp469C0620	Q5R5I8_PONPY	1e-39
Lr_LC1ED_30G10	0.778231	0.340417	0.734204	0.481622	0.858913	0.453398	0.172854	0.0762817	0.411624	0.134291	CF809727	LRC03581_1	Chromosome 19 open reading frame 22	Q96D70	2e-20	Mus musculus adult male corpus striatum cDNA	Q8BJN1_MOUSE	3e-19
Lr_LC1ED_30F06	0.987129	0.100485	0.915765	0.067186	1.18098	0.098202	0.331185	0.167424	0.241727	0.0278998	CF809715	LRC03576_1
Lr_LC1ED_30F05	1.02685	0.101425	0.7225	0.0842874	0.826777	0.0908909	0.46518	0.0521728	0.486145	0.0585197	CF809714	LRC01472_1
Lr_LC1ED_30D12	0.802189	0.495529	0.827767	0.215861	0.525968	0.404859	0.213757	0.0227312	0.27347	0.130365	CF809701	LRC03571_1
Lr_LC1ED_30D05	1.00268	0.0155673	0.922499	0.00846441	1.02938	0.0176716	0.314868	0.287745	0.492442	0.379758	CF809696	LRC03568_1
Lr_LC1ED_30D04	1.15448	0.168583	1.52637	0.107545	1.51036	0.0582183	1.42634	0.156223	0.737065	0.395167	CF809695	LRC03567_1
Lr_LC1ED_30A05	0.936973	0.116879	0.83173	0.0999229	0.788156	0.051551	0.503898	0.161831	0.6818	0.101776	CF809671	LRC03554_1
Lr_LC1ED_29G10	1.1067	0.404457	1.69431	2.35565	0.854892	1.12631	1.43228	1.51872	0.466952	0.0246846	CF809654	LRC03545_1
Lr_LC1ED_29F12	0.960986	0.234461	0.858476	0.159356	0.673231	0.0118033	0.507218	0.0356033	0.614688	0.0952759	CF809647	LRC03541_1
Lr_LC1ED_29F03	0.982441	0.0748195	0.471237	0.360596	0.880214	0.0668687	0.941185	0.252062	0.879281	0.16141	CF809640	LRC03536_1	UK114 protein (Heat-responsive protein 12)	Q6IBG0	6e-32	MGC82310 protein	Q6NTT0_XENLA	9e-31	Eisenia andrei cDNA clone EAI10262 similar to 14.5 kDa translational inhibitor protein	BP524396	4e-57
Lr_LC1ED_29C10	1.0806	0.158656	0.999464	0.256329	1.16997	0.0754767	0.362467	0.0948618	0.462692	0.077468	CF809617	LRC03525_1
Lr_LC1ED_29C03	0.891811	0.118579	0.463643	0.0143865	0.859985	0.0711567	0.546047	0.820532	0.624807	0.178872	CF809611	LRC03523_1
Lr_LC1ED_29B07	1.02213	0.0617251	0.809826	0.0834097	0.786112	0.0288558	0.493734	0.862184	0.786697	0.0596816	CF809606	LRC03520_1	Hypothetical zinc finger-like protein	Q9NS42	2e-59	RIKEN cDNA 1700029I01	Q8R1N3_MOUSE	3e-62
Lr_LC1ED_29B04	0.925559	0.0906153	0.931969	0.246096	0.756733	0.249495	0.653679	0.143915	0.48144	0.185139	CF809603	LRC03518_1
Lr_LC1ED_28H10	0.966106	0.165063	0.96528	0.2159	0.619387	0.37832	0.463798	0.135586	0.313089	0.248022	CF426821	LRC01575_1	Hypothetical protein LOC115098	Q96CT7	2e-19	Hypothetical protein zgc:77492 (Hypothetical protein LOC115098)	Q6PHE8_BRARE	7e-20
Lr_LC1ED_28D12	0.981117	0.226817	0.992521	0.101244	0.953854	0.0890502	2.20186	0.46109	1.73918	0.584964	CF426783	LRC01554_1	Tyrosine 3/tryptophan 5-monooxygenase activation protein, zeta polypeptide	Q5XJ08	3e-72	Hypothetical protein CBG17289	Q610V0_CAEBR	8e-76	Eisenia andrei cDNA clone EAI10686 similar to 14-3-3 protein	BP524343	5e-47
Lr_LC1ED_28C08	0.958859	0.154782	0.701055	0.0635615	1.12685	0.299602	2.45148	0.487734	1.78929	0.737085	CF426770	LRC01550_1				103aa long hypothetical transporter	Q972J7_SULTO	5e-06
Lr_LC1ED_28B11	1.04994	0.0853222	1.07472	0.115834	1.0535	0.0251081	0.514347	0.122318	0.887562	0.0744292	CF426762	LRC01547_1
Lr_LC1ED_27G04	1.11872	0.39242	0.703879	0.320973	0.872187	0.348317	0.22183	0.383277	0.627687	0.132104	CF426722	LRC01521_1
Lr_LC1ED_27F02	0.75673	0.342415	0.772175	0.778605	0.502628	5.86452	0.178146	0.0611673	0.161602	0.0560125	CF426713	LRC01515_1	PRKCA protein (Fragment)	Q7Z727	1e-90	Calcium-dependent protein kinase C (EC 2.7.1.-)	KPC1_APLCA	3e-93
Lr_LC1ED_27A06	0.997967	0.0829644	1.11708	1.01895	0.695931	0.151429	0.289889	0.110937	0.530438	0.073579	CF426666	LRC00834_1	FHL2 protein (Four and a half LIM domains 2, isoform 2)	Q6I9R8	1e-106	CG32171-PF	Q7KUQ5_DROME	1e-123	Eisenia andrei cDNA clone EAI10434 similar to Limpet	BP524422	1e-120
Lr_LC1ED_26H10	0.905883	0.102575	0.775877	0.174417	0.75105	0.0240215	0.431895	0.0502104	0.433354	0.0501031	CF426658	LRC01493_1
Lr_LC1ED_26H08	0.785936	0.266531	0.726239	0.122986	0.69464	0.0910001	0.222261	0.0449843	0.35636	0.0448791	CF426656	LRC01492_1
Lr_LC1ED_26H07	0.636186	0.352432	0.92737	0.207874	1.05382	0.0790584	0.0672069	0.0050786	0.0837204	0.0323451	CF426655	LRC01491_1	Mitochondrial aldehyde dehydrogenase 2 variant (Fragment)	Q53FB6	1e-86	Mitochondrial aldehyde dehydrogenase (Fragment)	Q6Q290_RAT	1e-85
Lr_LC1ED_26H05	0.791415	0.325648	0.728501	0.186188	1.3864	0.294875	0.281304	0.0273765	0.266547	0.0697853	CF426654	LRC01490_1							Eisenia andrei cDNA clone EAI10169	BP524913	6e-10
Lr_LC1ED_26G09	0.721441	0.281028	1.07476	0.127306	0.77539	0.310741	0.215473	0.279068	0.39044	0.441282	CF426648	LRC01486_1
Lr_LC1ED_26F11	0.876207	0.144704	1.17484	0.0554735	1.12636	0.0685007	0.438165	0.20834	0.912121	0.163485	CF426642	LRC01485_1
Lr_LC1ED_26C12	0.862757	0.171683	1.19415	0.14142	0.920596	0.22333	1.00878	0.388444	0.447105	0.273265	CF426614	LRC01471_1	Cation-transporting ATPase. Possible aminophospholipid translocase ATP8B2 (ATPase, Class I, type 8B, member 2)	Q7Z486	1e-08	Hypothetical protein H06H21.10	Q9TXV2_CAEEL	4e-12
Lr_LC1ED_26C05	0.827872	0.953629	0.387179	0.123074	0.624386	0.144261	0.862799	0.0768268	0.356521	0.0571231	CF426609	LRC01470_1				Calexcitin	O76730_TODPA	8e-15
Lr_LC1ED_26C02	0.800746	0.394974	0.647083	0.336958	0.475528	0.326404	0.0966368	0.0755057	0.338661	0.336496	CF426606	LRC01467_1
Lr_LC1ED_26B04	0.949461	0.248224	0.7127	0.142253	0.859399	0.265863	0.11952	0.0228044	0.249738	0.0473015	CF426599	LRC01465_1	KIAA0155 protein (Fragment)	Q15015	2e-78	Putative TPR-containing phosphoprotein	Q8T5I7_ANOGA	1e-77
Lr_LC1ED_26A11	0.89233	0.279794	0.697899	0.264325	0.276241	0.408837	0.240115	0.231361	0.171878	0.0421721	CF426595	LRC01463_1	Alpha crystallin B chain (Alpha(B)	P02511	5e-10	Hypothetical protein	Q5C0J7_SCHJA	1e-20
Lr_LC1ED_18H10	0.830027	0.162475	0.976988	0.0477904	0.930729	0.139591	0.424528	0.346017	0.420111	0.139867	CF416958	LRC01456_1
Lr_LC1ED_18H06	1.04827	0.0749884	1.14899	0.207245	1.39494	0.121319	0.370223	0.139146	0.527879	0.155232	CF416956	LRC01455_1	Cell division cycle 2-related protein kinase 7 (EC 2.7.1.37)	Q9NYV4	1e-107	CDC2L5 protein kinase	Q9GRH4_SPHGR	1e-111
Lr_LC1ED_18G10	0.828169	0.190148	1.1246	0.213569	1.17563	0.0491517	0.299024	0.12074	0.366855	0.0455406	CF416952	LRC01453_1	Regucalcin (Senescence marker protein-30)	Q5JRR5	7e-40	Regucalcin	Q925W3_RAT	5e-40
Lr_LC1ED_18G05	0.987592	0.0638961	1.04264	0.0935571	1.10734	0.0589473	0.415408	0.175226	0.800363	0.167738	CF416948	LRC01451_1
Lr_LC1ED_18F12	0.875021	0.401875	1.02093	0.444225	1.35352	0.413258	0.714434	0.112067	0.269697	0.044466	CF416943	LRC01449_1
Lr_LC1ED_18F11	0.817477	0.173186	1.02196	0.0767915	0.622853	0.32836	0.47846	0.0495706	0.350626	0.0591484	CF416942	LRC01006_1	APEX nuclease (Multifunctional DNA repair enzyme)	Q5TZP7	3e-43	Apurinic/apyrimidinic endonuclease	Q9Z2J2_CRIGR	5e-42
Lr_LC1ED_18F02	1.26646	0.336705	1.19797	0.331688	3.45238	0.296392	1.95049	0.263759	1.65425	0.438284	CF416936	LRC01447_1
Lr_LC1ED_18F01	1.00224	0.04868	1.71081	3.89737	0.764686	0.24449	0.332648	0.0622471	0.43247	0.0557518	CF416935	LRC01272_1
Lr_LC1ED_18E09	0.586595	0.40545	0.71166	0.183018	0.972084	0.0315214	0.088809	0.00479972	0.0694379	0.0261801	CF416932	LRC01446_1	Oxidative 3 alpha hydroxysteroid dehydrogenase	O43275	2e-06	D-beta-hydroxybutyrate dehydrogenase homolog	Q20840_CAEEL	1e-07
Lr_LC1ED_18D05	1.17067	0.659817	1.31279	1.26958	3.52091	0.905689	0.215443	0.111314	0.322696	0.0641524	CF416924	LRC00832_1	Hypothetical protein (Fragment)	Q7KZ41	2e-11	Reverse transcriptase-like	O97916_BOVIN	6e-37
Lr_LC1ED_18D01	1.00303	0.00970383	1.01087	0.0363004	1.01219	0.039254	0.486505	0.103816	0.562788	0.14043	CF416921	LRC01314_1
Lr_LC1ED_18C11	0.857994	0.168955	0.942212	0.0651077	0.854353	0.174037	0.304957	0.226647	0.813131	0.12598	CF416919	LRC01442_1	Eukaryotic translation initiation factor 4A, isoform 2	Q53XJ6	3e-75	Elongation factor 4A	Q5QBK8_9DIPT	8e-78
Lr_LC1ED_18C07	0.553834	0.651524	1.36878	0.490513	0.793813	0.105716	0.123533	0.0582602	0.402464	0.0265729	CF416917	LRC01440_1	Cathepsin C	Q8WY99	4e-07	Cathepsin C	Q86GG0_PENJP	8e-14
Lr_LC1ED_18B03	1.1863	0.377668	1.66068	0.381925	1.84589	0.25255	0.577841	0.222333	1.22397	0.527888	CF416904	LRC01071_1	HNRPL protein	Q6NTA2	9e-37	Hypothetical protein	Q6DDP7_XENLA	3e-36
Lr_LC1ED_18A11	0.9368	0.230152	0.788819	0.308308	0.520397	0.240909	0.216893	0.0721173	0.569444	0.603876	CF416900	LRC01431_1	Ret proto-oncogene, isoform c	Q9BTB0	7e-12	Mus musculus adult retina cDNA	Q8C8Q7_MOUSE	4e-07
Lr_LC1ED_17G12	0.9228	0.131647	0.925056	0.0242289	0.777031	0.316843	0.479735	0.193115	0.568374	0.176367	CF416888	LRC01425_1
Lr_LC1ED_17G07	0.790169	0.228805	1.60859	0.120646	2.24559	0.244394	0.302286	0.187334	0.126844	0.0234614	CF416883	LRC01228_1				Hemerythrin	Q6W3Z9_9ANNE	8e-22	HDAH02A07.F Leech Haementeria depressa cDNA library 5` similar to hemerythrin	CN807652	2e-06
Lr_LC1ED_17G01	0.991923	0.0665935	0.929556	0.0183727	0.869576	0.0353752	0.253651	0.160552	0.458429	0.0728428	CF416878	LRC01421_1	Placenta-specific gene 8 protein (C15 protein)	Q9NZF1	2e-06	Hypothetical protein OSJNBb0027B08.17 (Hypothetical protein OSJNBa0078D06.10)	Q850Y8_ORYSA	1e-11
Lr_LC1ED_17F09	0.822651	0.210192	1.27516	0.185866	0.619423	0.433711	0.516187	0.015174	0.370525	0.0803023	CF416874	LRC01417_1
Lr_LC1ED_17F06	0.981455	0.0760585	0.990302	0.185723	0.93062	0.0994282	0.43737	0.142128	0.821227	0.166238	CF416873	LRC01416_1	Conserved helix-loop ubiquitous kinase	Q5W0I4	4e-15	I-kappa-B kinase	O61565_CRAGI	8e-15
Lr_LC1ED_17E12	0.99961	0.249811	1.08315	0.188112	0.984395	0.0987861	0.511541	0.260645	1.04432	0.157838	CF416869	LRC01414_1	FK506-binding protein 4 (EC 5.2.1.8)	Q02790	5e-16	Immunophilin	O04287_VICFA	3e-30
Lr_LC1ED_17D10	0.713127	0.577483	0.542549	0.29253	0.625421	0.417087	0.0729272	0.00367581	0.107142	0.0266129	CF416859	LRC01410_1				Hypothetical protein MM1866	Q8PVU4_METMA	3e-61
Lr_LC1ED_17D08	0.821781	0.266305	0.78311	0.166871	0.924142	0.0998949	0.164301	0.0617976	0.103411	0.041784	CF416857	LRC01408_1	COP9 signalosome complex subunit 6 (Signalosome subunit 6)	Q7L5N1	3e-71	Hypothetical protein	Q567F8_BRARE	2e-71
Lr_LC1ED_17D06	1.42912	0.97109	1.93096	2.95957	6.99172	2.47024	0.320902	0.188519	0.332429	0.0554978	CF416856	LRC01407_1	Hypothetical protein CALM2	Q53S29	8e-24	Calmodulin (CaM)	CALM_PARTE	9e-25
Lr_LC1ED_17D04	1.01481	0.0242164	1.09409	0.0671909	1.15433	0.0688051	0.336671	0.159108	0.527126	0.130874	CF416855	LRC01406_1	Serine/threonine kinase Pim-3	Q68BM2	1e-55	Serine/threonine kinase Pim-3	Q68BM2_HUMAN	5e-54
Lr_LC1ED_17B12	0.835036	0.198627	0.979599	0.0588146	0.829764	0.0971531	0.310591	0.0820624	0.516901	0.0374661	CF416843	LRC01036_1
Lr_LC1ED_17B03	0.882542	0.147466	1.2901	0.233931	1.05598	0.151953	1.24589	0.0962128	0.394928	0.256626	CF416834	LRC00973_1
Lr_LC1ED_17A12	1.08739	0.138017	1.12119	0.127073	0.833099	0.138291	0.381529	0.0415066	0.697215	0.228087	CF416831	LRC01387_1
Lr_LC1ED_17A10	0.855759	0.231654	0.889124	0.183133	0.828245	0.182963	0.198269	0.0283316	0.282268	0.0259436	CF416830	LRC01386_1	Beta-alanine-pyruvate aminotransferase (EC 2.6.1.40)	Q5W7Q1	1e-22	LD24726p	Q95TT3_DROME	6e-23
Lr_LC1ED_17A08	0.872974	0.492876	0.570129	0.362052	0.98475	0.532269	0.433014	0.309226	0.458104	0.0649678	CF416828	LRC01384_1
Lr_LC1ED_17A05	0.901455	0.123218	0.901455	0.0252625	0.727346	0.273856	0.637342	0.132416	0.491789	0.327194	CF416826	LRC01383_1
Lr_LC1ED_17A04	0.88771	0.109721	0.971141	0.0714678	0.978486	0.120315	0.169142	0.234925	0.526858	0.172493	CF416825	LRC01382_1	Agrin	Q5SVA2	7e-41	Hypothetical protein CBG11147 (Fragment)	Q61GM7_CAEBR	5e-51
Lr_LC1ED_16H12	0.965994	0.0853626	0.833958	0.0402336	0.886806	0.0562399	0.153485	0.210662	0.300876	0.164544	CF416822	LRC01381_1
Lr_LC1ED_16H01	1.0913	0.303004	1.4728	0.852277	2.41701	0.694089	1.06806	0.0842198	0.582991	0.0677077	CF416811	LRC01374_1
Lr_LC1ED_16E11	0.950795	0.0553087	1.01626	0.630019	0.590195	0.126201	0.388408	0.0684239	0.447653	0.03942	CF416794	LRC01363_1
Lr_LC1ED_16E09	0.759515	0.270014	0.677283	0.178835	0.8306	0.272468	0.163537	0.0290852	0.160483	0.0375667	CF416792	LRC01362_1	Contactin 3 precursor (Brain-derived immunoglobulin superfamily protein 1)	Q9P232	1e-10	Neuroglian precursor	NRG_DROME	1e-11
Lr_LC1ED_16D10	0.977248	0.0402049	1.10071	0.120413	1.07938	0.151681	0.54615	0.110553	0.485214	0.15852	CF416785	LRC01359_1
Lr_LC1ED_16C05	0.674303	0.336258	1.05231	0.11727	0.765777	0.233583	0.700804	0.0130989	0.209522	0.0889111	CF416769	LRC01350_1	Dimeric dihydrodiol dehydrogenase (EC 1.3.1.20)	Q9UQ10	1e-42	Dimeric dihydrodiol dehydrogenase (EC 1.3.1.20)	Q9TV69_PIG	3e-43
Lr_LC1ED_16C01	0.83453	0.295667	1.7883	0.129576	1.62351	0.266914	6.04949	2.33516	4.37993	1.50524	CF416765	LRC01124_1
Lr_LC1ED_16B08	0.548314	0.493521	1.18351	0.449375	1.15798	1.60501	3.80823	0.124666	1.34188	0.78311	CF416761	LRC01345_1	Similar to ATPase, Ca++ transporting, cardiac muscle, fast twitch 1 (Fragment)	Q8N3X5	5e-37	Sarcoplasmic/endoplasmic reticulum calcium ATPase 1 (EC 3.6.3.8)	AT2A1_RAT	8e-38
Lr_LC1ED_16B07	0.768773	0.220374	1.21851	1.03886	0.738086	0.0644056	0.236235	0.0746747	0.565092	0.0340298	CF416760	LRC01344_1
Lr_LC1ED_16B06	1.14698	0.253139	1.43089	1.50057	0.726258	0.0880346	0.313964	0.111291	0.583283	0.0555358	CF416759	LRC01343_1
Lr_LC1ED_16B04	0.766142	0.313284	0.801485	0.194328	1.08595	0.45179	0.148097	0.021081	0.284676	0.0658144	CF416757	LRC01342_1	Protein C20orf11 (Two-hybrid associated protein 1 with RanBPM)	Q9NWU2	7e-53	Protein C20orf11 (Two-hybrid associated protein 1 with RanBPM)	CT011_HUMAN	7e-47
Lr_LC1ED_16A12	0.808181	0.235983	1.07104	0.168982	0.926194	0.0902645	0.291496	0.156264	0.220795	0.0452501	CF416754	LRC01339_1	Sentrin/SUMO-specific protease 1	Q86XC8	3e-63	Sentrin/SUMO-specific protease 1	Q86XC8_HUMAN	4e-62
Lr_LC1ED_16A10	0.907408	0.120512	0.933863	0.112009	0.631356	0.139226	0.49725	0.121162	0.392027	0.359408	CF416752	LRC01338_1	Isoform of FGFR2	Q8IXC7	4e-34	FGFR (Fragment)	Q9U8W3_BRABE	3e-35
Lr_LC1ED_15H08	0.86163	0.279662	1.29126	0.109976	1.10823	0.0604443	0.339703	0.37832	1.19366	0.275267	CF416743	LRC01333_1
Lr_LC1ED_15G07	1.08221	0.201398	2.35502	0.61817	1.36346	0.696176	0.772168	0.208743	0.524406	0.124628	CF416733	LRC01323_1	SLC6A6 protein	Q9BRI2	1e-12	CG5549-PA	Q9W1J0_DROME	4e-14
Lr_LC1ED_15G03	0.86008	0.184101	0.789519	0.285727	0.794222	0.0475152	0.343905	0.0179912	0.65856	0.238595	CF416730	LRC01320_1	FUN14 domain containing 1	Q8IVP5	7e-16	ENSANGP00000019299	Q7Q4N9_ANOGA	4e-14
Lr_LC1ED_15E09	0.660526	0.456975	0.535631	0.406231	0.304527	0.758996	0.328088	0.959392	0.161462	0.0541079	CF416717	LRC01313_1	UBL5 protein (Fragment)	Q53X75	5e-48	Pin1-prov protein	Q642N3_XENTR	4e-42
Lr_LC1ED_15D10	0.859002	0.194877	0.653591	0.0981473	0.72422	0.241129	0.576601	0.481972	1.31754	0.800566	CF416707	LRC01309_1
Lr_LC1ED_15D06	0.940478	0.0607407	0.917996	0.103459	1.25654	0.0374104	0.353561	0.328952	0.38843	0.330857	CF416703	LRC00822_1
Lr_LC1ED_15C09	1.14997	0.22098	1.08913	0.528572	0.666238	0.172487	0.289075	0.0538563	0.504529	0.137225	CF416697	LRC01305_1				RH24769p	Q86NM2_DROME	2e-24
Lr_LC1ED_15C01	0.783293	0.215183	0.979796	0.497578	0.587794	0.064586	0.242821	0.0683941	0.640424	0.088508	CF416689	LRC00852_1	Tubulin, beta, 2	Q8N6N5	1e-108	LD43681p	Q53YG6_DROME	1e-108	Eisenia andrei cDNA clone EAI10375 similar to beta-tubulin 1	BP524373	2e-35
Lr_LC1ED_15B08	0.879631	0.389985	0.948524	0.371474	0.736685	0.136538	0.128509	0.0114269	0.167894	0.0307339	CF416686	LRC01298_1
Lr_LC1ED_15B03	0.743791	0.25996	0.911396	0.113029	0.87562	0.0685333	0.228267	0.0549867	0.0948317	0.0317259	CF416682	LRC01296_1
Lr_LC1ED_15A09	0.944985	0.0748981	1.04309	0.0532536	0.918304	0.103398	0.309966	0.354144	0.576999	0.310135	CF416676	LRC01292_1
Lr_LC1ED_15A03	0.937435	0.0856042	0.98618	0.0736562	0.841299	0.157664	0.562382	0.321889	0.597454	0.394961	CF416672	LRC00842_1
Lr_LC1ED_14H06	0.869043	0.300835	1.56874	1.65016	1.47118	0.409841	0.96141	0.304438	0.272563	0.057315	CF416664	LRC01286_1
Lr_LC1ED_14H03	0.849569	0.178775	1.19328	0.110694	1.25045	0.255591	0.658032	0.106068	0.431176	0.0548612	CF416662	LRC01284_1	Striated muscle UNC45	Q8IWX7	9e-06	UNC45-related protein	Q8UVX6_BRARE	1e-05
Lr_LC1ED_14G09	0.865467	0.423331	0.618671	0.369703	0.53333	0.373956	0.111087	0.123576	0.350807	0.20268	CF416657	LRC01281_1	OTTHUMP00000021524 (Phosphoserine aminotransferase)	Q5T7G6	2e-74	LOC494700 protein	Q640D3_XENLA	4e-75
Lr_LC1ED_14G03	0.969688	0.038074	0.780933	0.0495165	0.794176	0.101592	0.404181	0.012472	0.572215	0.0396769	CF416652	LRC01277_1	Hypothetical protein HPCAL1 (Hippocalcin-like 1)	Q6FGY1	2e-28	ENSANGP00000015900	Q7QJ35_ANOGA	1e-28
Lr_LC1ED_14F11	0.783698	0.28268	0.791477	0.602823	0.462864	2.72108	0.243174	0.0946354	0.23892	0.0702111	CF416648	LRC01274_1
Lr_LC1ED_14F03	0.94457	0.100904	0.678965	0.0355184	1.28077	0.117294	0.356119	0.0504169	0.338645	0.0393992	CF416640	LRC01186_1	Hypothetical protein CALM2	Q53S29	9e-19	Troponin C	Q9GN70_PERVT	6e-47	Mesenchytraeus solifugus clone C162 troponin-like mRNA	AY613901	1e-17
Lr_LC1ED_14E12	0.988704	0.391584	3.24177	1.80532	2.4632	0.0899436	0.391334	0.486132	0.373416	2.95686	CF416637	LRC01269_1
Lr_LC1ED_14E03	0.972246	0.0399758	1.02291	0.0337423	0.972985	0.0136816	0.329654	0.183573	0.46126	0.11622	CF416630	LRC01265_1	Nascent polypeptide-associated complex alpha subunit (NAC-alpha)	Q13765	5e-38	Nascent polypeptide-associated complex alpha polypeptide	Q8AWF2_ORENI	1e-37
Lr_LC1ED_14D12	0.493342	0.881194	1.34666	0.0679811	0.679698	0.427334	0.572063	0.444972	0.0729292	0.141482	CF416628	LRC01263_1
Lr_LC1ED_14C09	1.17138	0.311175	0.998493	0.544832	0.874193	0.134427	0.350558	0.046794	0.671584	0.113284	CF416615	LRC01254_1	LAMB1 protein (Fragment)	Q8TAS6	2e-13	LOC494988 protein	Q5XHI6_XENLA	6e-21
Lr_LC1ED_14C07	1.08311	0.134012	1.49165	1.86209	0.754194	0.237973	0.223039	0.0896852	0.445845	0.0258294	CF416613	LRC00890_1
Lr_LC1ED_14C06	0.756223	0.228441	0.751609	0.144314	0.903049	0.113152	0.319811	0.0610044	0.347675	0.0363014	CF416612	LRC01253_1
Lr_LC1ED_14B07	0.67707	0.364583	0.82099	0.196003	1.0232	0.0797641	0.115351	0.0469063	0.0771448	0.0271263	CF416604	LRC01248_1	Fasciculation and elongation protein zeta 2 (Hypothetical protein FEZ2)	Q76LN0	6e-27	ENSANGP00000018262 (Fragment)	Q7QD97_ANOGA	7e-30
Lr_LC1ED_14B06	1.30558	0.840716	1.63554	2.57772	6.25841	1.89428	0.248149	0.172019	0.347539	0.119594	CF416603	LRC00937_1	Hypothetical protein DKFZp313I1240	Q7Z3T6	2e-25	Hypothetical protein stx5al	Q6PBS1_BRARE	4e-27
Lr_LC1ED_14B04	0.939021	0.199461	0.999709	0.0666481	1.00372	0.0629998	0.401269	0.23278	0.597406	0.182138	CF416601	LRC01247_1	Monoamine oxidase A	Q5HYP1	4e-38	LOC495197 protein	Q5XGK9_XENLA	4e-37
Lr_LC1ED_14A10	0.802535	0.199288	1.07416	0.0128475	0.992881	0.0817778	0.182235	0.130203	0.827998	0.0991065	CF416597	LRC01244_1
Lr_LC1ED_14A09	0.862715	0.184124	1.00474	0.0745659	0.783235	0.183449	0.780377	0.0351727	0.452056	0.0953391	CF416596	LRC01189_1
Lr_LC1ED_14A06	0.872907	0.120371	0.929043	0.0447602	0.812061	0.0684237	0.376302	0.0171326	0.381448	0.02257	CF416595	LRC01243_1
Lr_LC1ED_13G08	0.885866	0.147379	0.979825	0.163005	1.1203	0.210003	0.565257	0.0887323	0.397046	0.0831055	CF416587	LRC01196_1
Lr_LC1ED_13G07	0.79143	0.27795	1.07994	0.10317	0.884522	0.360024	0.605587	0.0757157	0.332841	0.0803335	CF416586	LRC01236_1	Beta-amyloid binding protein precursor	Q9BX74	1e-36	ENSANGP00000019188	Q7QJF1_ANOGA	4e-38
Lr_LC1ED_13F08	1.07887	0.126926	1.09485	0.0678634	1.47708	0.120162	0.575114	0.0420002	0.492886	0.0567916	CF416578	LRC01230_1	OTTHUMP00000018237	Q5W0E8	3e-79	Mus musculus 3 days neonate thymus cDNA	Q8BY26_MOUSE	2e-78
Lr_LC1ED_13D12	0.930725	0.293914	0.781927	0.541922	0.546486	1.50275	0.61734	0.719411	0.301539	0.0833319	CF416566	LRC01227_1							Platynereis dumerilii partial mRNA for Pax6 protein	PDU316541	6e-07
Lr_LC1ED_13B10	0.889671	0.126651	1.32803	0.0792118	1.28548	0.0554036	0.393099	0.28124	0.544478	0.0515627	CF416551	LRC01217_1	Ro ribonucleoprotein-binding protein 1 (SIAHBP1 protein)	Q9UHX1	6e-72	RNA-binding protein SiahBP (Fragment)	Q9WV25_RAT	9e-71
Lr_LC1ED_13B07	1.28274	0.43712	1.11794	0.324632	0.916701	0.0403385	0.733274	0.173755	0.84781	0.168222	CF416549	LRC01215_1	Lamin B2	Q03252	1e-21	Intermediate filament gliarin	Q9XYD8_HIRME	2e-68	L.terrestris mRNA for intermediate filament protein	LTIFP	4e-32
Lr_LC1ED_13B02	1.06903	0.132226	1.30209	1.83157	0.740992	0.195218	0.37376	0.056258	0.498217	0.0376919	CF416546	LRC01212_1				Putative beta thymosin	Q86G66_DERVA	1e-15
Lr_LC1ED_13A05	0.846677	0.170651	0.836343	0.188625	0.833958	0.0160908	0.454654	0.143842	0.424855	0.0699978	CF416543	LRC01210_1	Hypothetical protein CRIM1 (Fragment)	Q4ZG85	4e-07	Cys-rich cocoon protein	Q6QJ04_9ANNE	1e-10
Lr_LC1ED_12H09	0.616336	0.398824	0.711109	0.159836	1.01938	0.086065	0.167484	0.0429826	0.147356	0.0477222	CF416539	LRC01209_1							Earthworm DNA sequence	LUMBT	9e-09
Lr_LC1ED_12G06	0.86433	0.128371	0.916779	0.0299811	0.847017	0.0976684	0.258614	0.169247	0.424364	0.0933469	CF416530	LRC01084_1	OTTHUMP00000021197	Q5VXW2	3e-75	Hypothetical protein zgc:64125	Q7T339_BRARE	4e-75
Lr_LC1ED_12G04	0.796094	0.200205	0.97131	0.0753208	0.826853	0.256555	0.233336	0.170953	0.430514	0.149036	CF416528	LRC01203_1
Lr_LC1ED_12G03	0.721161	0.343452	1.22095	0.0523398	1.0039	0.296076	0.178409	0.0667471	0.919323	0.279627	CF416527	LRC01202_1	CGMP-inhibited cAMP phophodiesterase	Q6SEI4	2e-45	Phosphodiesterase 3B	Q8CIX5_MOUSE	9e-44
Lr_LC1ED_12G01	0.626654	0.372236	1.00534	0.0936484	0.646387	0.0967254	0.419907	0.0684372	0.251215	0.0435154	CF416525	LRC01201_1				CVg1 protein	Q98950_CHICK	4e-07
Lr_LC1ED_12F10	1.02626	0.230963	0.454895	0.184957	0.7687	0.298842	0.483216	0.150305	0.291504	0.0297644	CF416524	LRC01200_1
Lr_LC1ED_12F04	0.903876	0.236378	0.794759	0.307154	1.11689	0.194397	0.389101	0.0778822	0.536283	0.238896	CF416521	LRC01197_1
Lr_LC1ED_12E11	1.05741	0.06673	1.43002	1.63227	0.961732	0.286028	0.163504	0.137775	0.306199	0.0534753	CF416517	LRC01195_1	Ubiquitin carboxyl-terminal hydrolase 46 (EC 3.1.2.15)	P62068	5e-91	Hypothetical protein DKFZp469P1816	Q5RBQ4_PONPY	8e-90
Lr_LC1ED_12E06	0.925399	0.116638	0.8352	0.0299632	0.855552	0.0875349	0.30712	0.0403039	0.44263	0.100438	CF416513	LRC01191_1
Lr_LC1ED_12D05	0.684268	0.515744	0.684673	0.851568	0.479108	1.78852	0.391588	0.304661	0.587664	0.209653	CF416506	LRC01188_1	TUBA6 protein	Q8N532	2e-67	Alpha-tubulin	Q27122_URECA	1e-66	Hirudo medicinalis alpha-2 tubulin mRNA	HMU67678	2e-45
Lr_LC1ED_12C10	1.38296	0.65859	2.02163	2.30105	7.97313	1.45513	1.45402	0.190076	0.988914	0.155308	CF416501	LRC01185_1				Hypothetical protein	Q6A293_HAEIN	1e-10
Lr_LC1ED_12B04	0.980262	0.082456	0.97321	0.0428303	0.792645	0.0583145	0.37955	0.239049	0.406541	0.10177	CF416489	LRC01180_1
Lr_LC1ED_11H12	1.36236	0.51981	2.32161	3.39013	1.64444	0.320423	1.35554	0.13916	2.06122	1.03975	CF416477	LRC01174_1
Lr_LC1ED_11F06	1.02859	0.228859	0.836559	0.239699	1.53753	0.299049	0.250983	0.0522488	0.482994	0.471982	CF416461	LRC01167_1
Lr_LC1ED_11F05	0.975428	0.045552	1.15633	0.0513594	1.33756	0.166306	0.0567257	0.00278182	0.111707	0.202703	CF416460	LRC01166_1
Lr_LC1ED_11E12	1.15362	0.225901	1.02499	0.429156	1.36981	0.468994	0.46914	0.175171	0.448406	0.0898235	CF416455	LRC01163_1
Lr_LC1ED_11E06	0.853772	0.161382	1.15977	0.1127	1.1626	0.00910554	0.484869	0.0568595	0.450426	0.240753	CF416449	LRC01159_1
Lr_LC1ED_11E03	1.00239	0.0412833	1.56345	1.55879	0.73177	0.0853509	0.298745	0.0721947	0.714968	0.256631	CF416448	LRC01158_1	Galactocerebrosidase precursor (EC 3.2.1.46)	P54803	9e-20	LOC446948 protein (Fragment)	Q66IP0_XENLA	6e-21
Lr_LC1ED_11D12	1.15252	0.173616	0.993457	0.104254	0.868329	0.132711	0.511896	0.0684337	0.537783	0.121633	CF416445	LRC01155_1				FMRFamide	P91889_SEPOF	2e-10
Lr_LC1ED_11D11	0.739299	0.290236	0.692988	0.642605	1.28166	0.0549278	0.16193	0.0738651	0.20697	0.137363	CF416444	LRC01154_1	DNA repair and recombination protein RAD54B (EC 3.6.1.-)	Q9Y620	2e-37	MGC81308 protein	Q6INQ9_XENLA	1e-41
Lr_LC1ED_11D10	0.963934	0.124741	0.915937	0.119903	0.995995	0.114041	0.296773	0.140379	0.374388	0.202295	CF416443	LRC01153_1
Lr_LC1ED_11C12	0.928062	0.0779268	1.09453	0.274143	1.00024	0.196909	0.842514	0.112745	0.159891	1.64441	CF416434	LRC01149_1
Lr_LC1ED_11C11	0.695478	0.320634	0.953052	0.337327	1.06	0.0901873	0.226385	0.150612	0.324366	0.113167	CF416433	LRC01148_1
Lr_LC1ED_11C01	0.983629	0.169127	1.07865	0.270106	0.732862	0.274058	0.768221	0.123417	0.457877	0.146387	CF416425	LRC01143_1
Lr_LC1ED_11B04	0.909625	0.210497	0.924973	0.953612	0.618738	0.600158	0.0741901	0.00742487	0.113564	0.0395126	CF416419	LRC01139_1	Renin receptor precursor (Renin/prorenin receptor)	O75787	2e-11	ATPase	Q6PBY2_BRARE	3e-11
Lr_LC1ED_11A09	1.43111	0.586207	1.18828	0.262598	1.66821	0.296805	0.547414	0.0376366	1.26975	0.116461	CF416415	LRC01135_1
Lr_LC1ED_11A04	1.23199	0.399482	1.22594	0.389063	1.53507	0.706992	0.326601	0.0902959	0.30577	0.0380692	CF416413	LRC01133_1
Lr_LC1ED_11A01	1.0032	0.0909442	0.906053	0.11413	1.11351	0.143517	0.368473	0.028286	0.450142	0.104284	CF416412	LRC01132_1	Usher syndrome 2A isoform B (Autosomal recessive, mild)	Q6S362	8e-07	ENSANGP00000010787	Q7PPF9_ANOGA	7e-18
Lr_LC1ED_10G08	0.633365	0.34518	0.919718	0.348561	1.01662	0.0962127	0.17555	0.0841132	0.2762	0.10699	CF416408	LRC01130_1				Hypothetical protein	Q5D8X7_SCHJA	1e-09
Lr_LC1ED_10G03	1.30112	0.36622	1.84566	0.120015	1.48877	0.462559	0.392414	0.0989758	0.465783	0.0281241	CF416405	LRC01128_1	Activated RNA polymerase II transcription cofactor 4 (Fragment)	Q6E433	3e-17	General transcriptional coactivator	Q68Y58_ORYLA	2e-12
Lr_LC1ED_10F05	1.031	0.21417	1.30688	0.0512752	1.11843	0.201506	0.209292	0.254906	0.50791	0.233259	CF416397	LRC01126_1	Serine/threonine protein phosphatase (EC 3.1.3.16)	Q6FHK5	3e-83	Similar to protein phosphatase 2 (Formerly 2A)	Q7ZVE7_BRARE	7e-83
Lr_LC1ED_10E06	0.885538	0.16926	1.19428	0.0666223	0.936623	0.249425	0.320086	0.141291	0.272987	0.142336	CF416391	LRC01121_1
Lr_LC1ED_10E04	1.43526	0.589648	1.8811	1.10537	1.26352	0.26286	0.363664	0.0183777	0.916301	0.465605	CF416389	LRC01119_1
Lr_LC1ED_10D11	1.02158	0.111675	0.968227	0.170502	0.991149	0.0368816	0.38718	0.12374	0.412122	0.127728	CF416385	LRC01118_1				RNA-binding protein	Q8I3S3_PLAF7	1e-06
Lr_LC1ED_10D10	0.866751	1.08113	0.705377	0.826714	1.86484	0.713756	0.143069	0.0114472	0.276186	0.171918	CF416384	LRC01117_1
Lr_LC1ED_10D04	0.968466	0.137991	0.876231	0.0108489	0.971139	0.0753667	0.510049	0.0600897	0.38982	0.00860091	CF416380	LRC01116_1
Lr_LC1ED_10B02	0.891284	0.22015	0.712093	0.415806	0.810842	0.474	0.167778	0.0572617	0.396757	0.121979	CF416364	LRC01105_1
Lr_LC1ED_09H10	0.768604	0.26431	0.686974	0.365255	1.92096	0.0432183	0.0691224	0.89561	0.304777	0.271399	CF416359	LRC01103_1
Lr_LC1ED_09H05	1.08632	0.117126	0.866435	0.0730015	0.927869	0.0480138	0.774036	0.184986	0.605758	0.242645	CF416355	LRC01099_1
Lr_LC1ED_09H01	0.96905	0.0327526	2.20596	1.52857	0.649304	0.335626	0.740436	0.407653	0.836842	0.446626	CF416352	LRC01096_1	Methylosome subunit pICln (Chloride conductance regulatory protein ICln)	P54105	5e-20	Chloride channel (Fragment)	Q28678_RABIT	2e-22
Lr_LC1ED_09G12	1.21831	0.249567	1.38674	0.131478	1.38563	0.359071	0.76112	0.220966	0.452846	0.0188672	CF416351	LRC01095_1
Lr_LC1ED_09F12	0.985873	0.30378	1.35575	1.45055	0.544075	0.806348	0.914529	0.714434	0.70123	0.183683	CF416343	LRC01091_1
Lr_LC1ED_09E11	1.10795	0.136943	0.987042	0.148289	1.04225	0.0340494	0.411658	0.0704093	0.581197	0.123914	CF416333	LRC01086_1
Lr_LC1ED_09D09	1.12965	0.158292	1.03326	0.113182	1.1217	0.109874	1.0286	0.582841	0.548591	0.0206689	CF416326	LRC01083_1				Neuron-specific protein	P91737_HIRME	1e-28	Hirudo medicinalis neuron-specific protein mRNA	HMU82814	2e-22
Lr_LC1ED_09D03	0.826072	0.185741	0.720978	0.265151	0.941187	0.124725	0.336346	0.110006	0.413688	0.183022	CF416324	LRC01082_1	RQCD1 protein	Q96IX4	4e-19	Hypothetical protein MGC76003	Q6P819_XENTR	7e-18
Lr_LC1ED_09C12	0.936138	0.185456	0.817991	0.235777	1.22601	0.226499	0.158941	0.0303413	0.142919	0.165029	CF416322	LRC01081_1				ENSANGP00000021528 (Fragment)	Q7QJY0_ANOGA	1e-08
Lr_LC1ED_09C07	1.05731	0.0693392	1.19412	0.102924	1.08573	0.128403	0.0542535	0.0190593	0.271558	0.455932	CF416320	LRC01079_1	Anterior pharynx defective 1b splice variant-2	Q4R1J8	1e-06	Gamma-secretase subunit Aph-1 (Presenilin stabilization factor)	APH1_DROME	4e-12
Lr_LC1ED_09A02	0.906499	0.296056	1.15647	0.152047	0.934619	0.832241	0.513149	0.129869	0.348985	0.469997	CF416304	LRC01068_1
Lr_LC1ED_08F04	0.963338	0.642273	1.70334	1.03147	1.52815	2.0701	0.11215	0.0491712	0.386914	0.146964	CF416292	LRC01063_1
Lr_LC1ED_08E07	0.844023	0.194965	0.688299	0.189922	1.07383	0.0464835	0.124924	0.19925	0.353826	0.151866	CF416287	LRC01060_1	Actinin, alpha 2	Q5VXF1	3e-62	Alpha-actinin (Fragment)	Q8ITH0_BIOGL	5e-70
Lr_LC1ED_08E06	0.969205	0.0606708	1.24722	0.154388	3.95065	1.65812	0.275839	0.0502307	0.48829	0.324148	CF416286	LRC00783_1	H3 histone, family 3A	Q5VV55	3e-44	Histone H3.3	H33_SPISO	8e-41	Ceratonereis longiceratophora histone H3 (H3) gene	AF185251	8e-28
Lr_LC1ED_08D11	0.932268	0.264682	0.969328	0.264334	1.00746	0.273781	0.373132	0.250629	0.412996	0.102438	CF416282	LRC01057_1	MAP3K2 protein (Fragment)	Q6P084	5e-41	MAP3K2 protein (Fragment)	Q6P084_HUMAN	2e-39
Lr_LC1ED_08D04	0.99119	0.0938255	1.13677	0.275299	0.81527	1.30789	0.188973	0.0485802	0.329709	0.0722112	CF416279	LRC01054_1
Lr_LC1ED_08C06	1.02431	0.075812	1.34443	0.0974299	1.66573	0.344402	0.959543	0.29712	0.523626	0.144826	CF416274	LRC01034_1
Lr_LC1ED_08C05	1.04491	0.0518763	1.02156	0.0631812	0.95994	0.0851673	0.374951	0.230963	0.802602	0.243602	CF416273	LRC01052_1	Derlin-1 (Degradation in endoplasmic reticulum protein 1)	Q9BUN8	6e-31	Derlin-1 (Degradation in endoplasmic reticulum protein 1)	DERL1_HUMAN	2e-29
Lr_LC1ED_08C02	1.07162	0.103319	7.12533	359.236	4.41404	12.8449	1.99026	0.196834	2.36587	0.691247	CF416271	LRC01051_1	MAK16-like protein RBM13 (RNA binding motif protein 13)	Q9BXY0	6e-65	Hypothetical protein MGC75652	Q6P7N1_XENTR	2e-65
Lr_LC1ED_08C01	1.05863	0.353386	1.72781	0.019739	2.07669	0.588319	0.891444	0.67099	0.73662	0.500251	CF416270	LRC01050_1
Lr_LC1ED_08A12	1.1196	0.216158	0.957632	0.273711	1.21124	0.172459	0.40766	0.0900977	0.723382	0.102872	CF416264	LRC01045_1
Lr_LC1ED_08A05	1.09789	0.409652	1.29712	0.400549	1.35766	0.66577	0.395675	0.146979	0.236375	0.0376218	CF416261	LRC01043_1	Tubulin, beta, 2	Q8N6N5	2e-99	Beta-tubulin	O18343_HALRO	4e-98	Eisenia andrei cDNA clone EAI10375 similar to beta-tubulin 1	BP524373	2e-43
Lr_LC1ED_07H05	1.14085	1.89375	2.5043	4.34675	0.615153	2.50939	0.0620987	0.0417252	0.137185	0.0700466	CF416255	LRC01038_1	Aspartyl-tRNA synthetase	Q53YC5	4e-40	Hypothetical protein MGC76305	Q6DJ12_XENTR	7e-45
Lr_LC1ED_07H03	1.05937	0.145279	0.891951	0.318846	1.29563	0.899339	0.140739	0.0508352	0.141887	0.0501991	CF416254	LRC01037_1
Lr_LC1ED_07F10	0.996784	1.03068	0.760723	0.245123	1.86975	0.49713	0.635306	0.197185	0.479443	0.202575	CF416249	LRC00793_1
Lr_LC1ED_07D09	0.394348	0.914838	0.750155	0.276624	1.21671	0.0540723	0.130983	0.473677	0.135677	1.3223	CF416242	LRC01029_1	Aquaporin 4 isoform a variant (Fragment)	Q53H97	1e-42	Novel protein similar to vertebrate aquaporin 4 (AQP4)	Q5SNS8_BRARE	1e-42
Lr_LC1ED_07B07	1.18735	0.362895	1.53807	0.783511	0.992696	0.202555	0.356586	0.0277647	0.79953	0.350828	CF416231	LRC01021_1	Actin, gamma 1	Q5U032	5e-95	Hypothetical LOC496552	Q5XGJ6_XENTR	3e-94	Eisenia andrei cDNA clone EAI10319 similar to actin	BP524360	1e-160
Lr_LC1ED_06G04	1.02712	0.0602096	1.12207	0.429816	1.53911	0.164699	0.440021	0.185837	0.402664	0.416484	CF416215	LRC01011_1
Lr_LC1ED_06G03	0.696197	0.308727	0.627397	0.401258	0.884132	0.042002	0.367089	0.0400648	0.34782	0.146387	CF416214	LRC01010_1	CDK5 protein	Q6IAW3	8e-23	Cyclin-dependent kinase 5 (Fragment)	Q6LEQ3_MOUSE	5e-21
Lr_LC1ED_06D10	1.25034	0.304946	1.6232	0.169075	1.48462	0.569265	0.461228	0.146125	0.457402	0.0337559	CF416197	LRC01001_1				ENSANGP00000002351 (Fragment)	Q7PIY6_ANOGA	8e-07
Lr_LC1ED_06C04	0.987683	0.355809	1.74803	0.109667	1.61042	0.325898	0.443596	0.226604	0.707412	0.343556	CF416186	LRC00995_1
Lr_LC1ED_06C02	0.880306	0.113719	1.02527	0.070653	0.9781	0.0199394	0.20757	0.194886	0.408016	0.42859	CF416185	LRC00994_1
Lr_LC1ED_06A04	1.10223	0.251317	1.06373	0.397387	0.499916	0.21357	0.231765	0.0161115	0.213192	0.112532	CF416175	LRC00988_1
Lr_LC1ED_05H08	0.906869	0.126914	0.788107	0.0911429	0.601372	0.139451	0.448556	0.0870695	0.808203	0.201263	CF416172	LRC00985_1
Lr_LC1ED_05H03	0.9752	0.208982	0.96518	0.19876	1.03018	0.137321	0.358914	0.0707372	0.293249	0.0613915	CF416169	LRC00983_1
Lr_LC1ED_05G07	0.870762	0.159576	0.812814	0.234876	1.38509	0.0863301	0.142887	0.369829	0.452102	0.319981	CF416163	LRC00980_1	BTG1 protein (B-cell translocation gene 1, anti-proliferative)	Q6IBC8	1e-22	Xbtg1 (Btg1-prov protein)	Q9PVQ0_XENLA	4e-21
Lr_LC1ED_05F10	1.03203	0.0878673	0.93157	0.189271	1.2069	0.291335	0.351527	0.115871	0.251664	0.083136	CF416156	LRC00975_1
Lr_LC1ED_05F08	0.965033	0.0585172	0.888348	0.486491	0.361979	0.332851	0.421682	0.345655	0.435138	0.181624	CF416155	LRC00974_1	Agrin	Q5SVA2	9e-49	Hypothetical protein CBG11147 (Fragment)	Q61GM7_CAEBR	1e-59
Lr_LC1ED_05E12	0.536281	0.502159	0.422183	0.217971	0.543115	0.110296	1.57862	0.0875543	0.959249	0.614255	CF416151	LRC00972_1
Lr_LC1ED_05D06	0.977072	0.0481775	1.09448	0.148965	0.97653	0.233833	0.425159	1.35458	1.26507	0.307747	CF416144	LRC00968_1
Lr_LC1ED_05C09	1.1274	0.424162	1.21061	0.401349	0.620487	0.172351	0.318254	0.096005	0.584791	0.0516157	CF416137	LRC00965_1	TATA box binding protein	Q5U0C8	4e-36	TATA-binding protein	Q6Y9Q5_PETMA	5e-37
Lr_LC1ED_05C06	1.03489	0.113535	1.14111	0.28714	1.82976	0.238479	1.05958	0.0956795	0.516743	0.179236	CF416134	LRC00963_1
Lr_LC1ED_05A09	0.908581	0.148277	0.895536	0.166399	0.9211	0.0650871	0.433884	0.102154	0.40949	0.19861	CF416120	LRC00957_1
Lr_LC1ED_04H11	0.563109	0.552494	0.789946	0.526487	0.406042	0.360446	0.128649	0.122596	0.121891	0.0326041	CF416113	LRC00952_1
Lr_LC1ED_04H06	0.546218	0.525094	0.880603	0.359585	1.2011	0.149967	0.243803	0.090105	0.367	0.314734	CF416109	LRC00950_1
Lr_LC1ED_04F01	0.876739	0.165199	0.943826	0.31745	0.894229	0.283086	0.184367	0.10229	0.486279	0.110275	CF416085	LRC00931_1
Lr_LC1ED_04E04	1.04233	0.187074	1.1341	0.246836	1.35384	0.45309	0.305877	0.165857	0.347969	0.115149	CF416078	LRC00926_1
Lr_LC1ED_04D12	1.02251	0.104621	0.907964	0.0697257	0.923222	0.176013	0.0849115	0.0300931	0.153426	0.0879572	CF416076	LRC00924_1	Autocrine motility factor receptor, isoform 2 (EC 6.3.2.-)	Q9UKV5	1e-78	Autocrine motility factor receptor	Q6PFU8_BRARE	8e-79
Lr_LC1ED_04D05	0.951099	0.0762319	0.94394	0.0872995	0.990203	0.118435	0.629019	0.410385	0.375709	0.000957298	CF416070	LRC00921_1	39S ribosomal protein L46, mitochondrial precursor (L46mt)	Q9H2W6	4e-33	ENSANGP00000021004 (Fragment)	Q7Q516_ANOGA	9e-38
Lr_LC1ED_04C08	1.01555	0.0316923	1.06603	0.0596402	0.839359	0.194214	0.697232	0.0174853	0.502355	0.0199911	CF416063	LRC00916_1	Loss of heterozygosity 11 chromosomal region 2 gene A protein (Breast cancer suppressor candidate 1)	O00534	3e-08	MGC68953 protein	Q6PF43_XENLA	4e-09
Lr_LC1ED_04C03	0.972954	0.104339	2.20456	4.48343	0.990949	1.31607	0.730019	0.176008	0.605291	0.0738815	CF416058	LRC00913_1
Lr_LC1ED_04B08	1.23767	0.436672	1.40327	0.621937	0.971341	0.181762	0.34305	0.0711887	0.759039	0.271498	CF416054	LRC00910_1				Hypothetical protein	Q5DGA9_SCHJA	2e-14
Lr_LC1ED_04B04	1.02142	0.246563	1.02284	0.243561	1.33624	0.347879	0.491575	0.0919721	0.331096	0.0531179	CF416051	LRC00807_1	Nel-like 1, (NELL1 protein)	Q6NSY8	3e-51	ENSANGP00000016117 (Fragment)	Q7PRJ2_ANOGA	8e-52
Lr_LC1ED_04B03	1.00378	0.0167815	0.894405	0.130606	1.36441	0.00336363	0.445052	0.168	0.547632	0.215175	CF416050	LRC00907_1
Lr_LC1ED_04A04	0.911126	0.0858424	0.904672	0.1294	1.16692	0.0661522	0.657146	0.0950038	0.451309	0.103405	CF416040	LRC00900_1
Lr_LC1ED_03H12	1.07073	0.104084	0.973228	0.400687	0.372837	0.30045	0.181486	0.0476315	0.234072	0.0803658	CF416038	LRC00899_1
Lr_LC1ED_03H08	0.865561	0.147695	0.868704	0.0379276	0.878857	0.115089	0.443336	0.120205	0.566246	0.125474	CF416034	LRC00895_1	TM4SF9 protein (Fragment)	Q6FHC5	3e-20	Novel protein similar to vertebrate CD151 antigen (CD151)	Q5RGQ1_BRARE	6e-22
Lr_LC1ED_03G12	0.921537	0.168316	1.27577	0.438295	0.845889	0.279283	0.469746	0.251069	0.499423	0.18526	CF416028	LRC00889_1
Lr_LC1ED_03G06	0.808343	0.22023	0.75978	0.191644	0.887255	0.076294	0.321199	0.0436115	0.441298	0.180701	CF416024	LRC00886_1				SCBP3 protein	Q8T378_LUMTE	6e-22
Lr_LC1ED_03F07	1.13076	0.179395	0.921828	0.0935667	1.0348	0.18973	0.348652	0.0548847	0.410655	0.0734195	CF416016	LRC00881_1	Bystin	Q86W44	1e-34	Bystin-like	Q6DRD8_BRARE	9e-36
Lr_LC1ED_03F05	1.10958	0.121177	1.15171	0.0684928	1.19126	0.15103	0.0512227	0.00635642	0.0936063	0.0676227	CF416015	LRC00880_1
Lr_LC1ED_03E07	0.908205	0.138523	1.68237	1.22235	0.380853	0.262793	0.377585	0.322663	0.404517	0.193604	CF416009	LRC00876_1	Serum paraoxonase/arylesterase 2 (EC 3.1.1.2)	Q15165	5e-18	MGC80011 protein	Q6IRR7_XENLA	1e-22
Lr_LC1ED_03D08	1.2216	0.370272	1.47421	0.524755	0.955906	0.342303	0.40739	0.0600395	0.805493	0.12506	CF416001	LRC00869_1
Lr_LC1ED_03C06	1.11899	0.134511	0.921226	0.179985	0.968929	0.061443	0.424727	0.138734	0.379	0.0512279	CF415992	LRC00863_1	Adaptor-related protein complex 3, beta 2 subunit	Q52LY8	4e-61	Adapter-related protein complex 3 beta 2 subunit (Beta3B-adaptin)	AP3B2_MOUSE	4e-60
Lr_LC1ED_03C01	1.06183	0.846253	0.322847	2.54557	0.995544	0.789704	0.975658	0.424772	1.98532	0.845843	CF415988	LRC00861_1
Lr_LC1ED_03B09	0.985087	1.59736	2.12995	3.32341	0.538674	2.38381	0.0676165	0.0470531	0.142403	0.0748236	CF415986	LRC00860_1
Lr_LC1ED_03B07	0.6273	0.493028	1.06306	0.441518	1.25609	0.142347	0.136403	0.0667669	0.368018	0.246615	CF415984	LRC00858_1
Lr_LC1ED_02H08	1.23592	0.314099	2.4585	0.404489	1.76209	1.43546	0.186624	0.0759435	0.314606	0.13121	CF415971	LRC00850_1
Lr_LC1ED_02C03	0.509819	0.583931	0.868833	0.271077	1.15418	0.039812	0.146775	0.20338	0.173729	0.31554	CF415945	LRC00829_1
Lr_LC1ED_02C02	0.889451	0.109813	0.993494	0.118445	0.994516	0.18501	0.918037	0.109078	0.388389	0.217165	CF415944	LRC00828_1	PTK7 protein tyrosine kinase 7, isoform a	Q6IQ54	9e-11	Tyrosine-protein kinase-like 7 precursor (Kinase like protein)	PTK7_CHICK	2e-09
Lr_LC1ED_02B09	0.750604	0.241336	0.748868	0.203955	0.862999	0.143134	0.131194	0.0719724	0.0867899	0.138419	CF415941	LRC00825_1
Lr_LC1ED_01F08	1.04472	0.0777247	0.950846	0.161989	1.05469	0.118806	0.508013	0.140339	0.738128	0.125487	CF415915	LRC00809_1	60 kDa heat shock protein, mitochondrial precursor (Hsp60)	P10809	6e-89	ENSANGP00000014839	Q7Q270_ANOGA	1e-89
Lr_LC1ED_01E06	1.39896	0.595579	2.47829	0.48976	3.20444	0.465773	0.757319	0.321911	1.27135	0.459728	CF415909	LRC00804_1
Lr_LC1ED_01D06	0.948071	0.12057	1.9301	0.866251	0.804327	0.218031	1.11754	0.648442	1.60783	0.489893	CF415904	LRC00800_1
Lr_LC1CF_06F05	0.804033	0.222648	0.699803	0.139774	0.384776	0.0423789	0.722986	0.385213	0.750605	0.484129	CO046749	LRC04263_1
Lr_LC1CF_05F08	0.720402	0.359895	0.672666	0.248098	0.360742	0.120447	0.948069	0.417427	0.507014	0.533913	CO046718	LRC04246_1				Protein C21orf63 homolog precursor	CU063_PANTR	2e-06
Lr_LC1CF_05F05	1.01413	0.0570645	0.922504	0.175556	1.05559	0.118148	1.76155	0.533909	4.5218	66.7928	CO046703	LRC04239_1	Potassium voltage-gated channel subfamily A member 1 (Voltage-gated potassium channel subunit Kv1.1)	Q09470	2e-52	Potassium channel	Q16968_APLCA	5e-54
Lr_LC1CF_05E04	0.948174	0.0715344	1.02905	0.0462641	1.03656	0.129399	1.11756	0.234952	2.64735	25.1983	CO046713	LRC04243_1	Complement component 1, Q subcomponent binding protein, mitochondrial precursor (Glycoprotein gC1qBP)	Q07021	7e-15	38k protein	Q8UW55_XENLA	1e-16
Lr_LC1CF_05B03	0.828632	0.216997	0.631513	0.192924	0.521502	0.142555	0.54542	0.0646804	0.372369	0.33342	CO046694	LRC04233_1
Lr_LC1CF_05A09	0.65376	0.364126	1.25484	0.381673	1.4833	0.255206	0.861692	0.165521	1.59267	0.739939	CO046730	LRC04252_1	Serine/threonine/tyrosine interacting protein (Protein tyrosine phosphatase-like protein)	Q8WUJ0	4e-48	LOC495329 protein	Q5U593_XENLA	3e-47
Lr_LC1CF_04G05	0.96985	0.0624429	1.01274	0.0977636	1.25375	0.149737	1.21657	0.314425	1.9356	0.93406	CO046576	LRC04161_1
Lr_LC1CF_04D08	0.901652	0.0985128	1.25474	0.153573	1.48553	0.183582	1.93393	0.517816	1.38919	0.4272	CO046596	LRC04175_1	Dynactin 2 variant (Fragment)	Q53H88	9e-14	Similar to dynactin 2 (P50)	Q7T3H1_BRARE	2e-15
Lr_LC1CF_04B07	0.903907	0.300861	0.861873	0.330239	0.533016	0.131814	1.08031	0.204429	0.34688	0.536848	CO046593	LRC04173_1
Lr_LC1CF_03G04	1.09651	0.175777	1.1011	0.13459	1.22176	0.256544	1.46885	0.222394	1.4917	1.66212	CO046523	LRC04124_1
Lr_LC1CF_03D03	0.928882	0.12257	1.02425	0.17196	0.360603	0.323089	1.26555	0.42457	1.04649	0.341098	CO046517	LRC04118_1
Lr_LC1CF_03D01	0.916619	0.0825857	0.874342	0.128428	0.874833	0.837641	1.23353	0.19506	1.65835	0.678723	CO046682	LRC04226_1
Lr_LC1CF_03A09	0.980627	0.0741713	1.59849	0.546883	2.50308	0.238489	3.27679	0.768825	4.03374	3.97097	CO046550	LRC04141_1	Chromosome 9 open reading frame 19	Q5VZR1	9e-27	Zgc:103578	Q5XJ73_BRARE	1e-27
Lr_LC1CF_01G06	0.94533	0.162294	0.810874	0.00525891	1.2461	0.0781911	1.70487	0.775177	1.97241	0.642207	CO046616	LRC04189_1				OSJNBa0004B13.7 protein (Hypothetical protein P0581F09.17)	Q9ARZ1_ORYSA	2e-06
Lr_LC1CF_01F04	0.832053	0.176224	1.34871	0.273546	1.21825	0.17917	1.30964	0.154843	1.65864	0.65199	CO046610	LRC04183_1
Lr_LC1CF_01D04	1.07906	0.17588	0.972848	0.121146	1.15497	0.234807	1.89412	1.83988	1.11476	0.187291	CO046611	LRC04184_1	Probable serine carboxypeptidase CPVL precursor (EC 3.4.16.-)	Q9H3G5	2e-67	Probable serine carboxypeptidase CPVL precursor (EC 3.4.16.-)	CPVL_HUMAN	3e-66
Lr_LC1CF_01A07	1.14427	0.199238	1.21025	0.254434	2.17891	1.35483	2.52459	0.464638	0.789058	0.457131	CO046614	LRC04187_1	Monocarboxylate transporter 13	Q7RTY0	2e-22	ENSANGP00000018326 (Fragment)	Q7PUS2_ANOGA	2e-23
Lr_LC1CF_01A04	0.909347	0.160419	0.80569	0.0406026	1.85482	2.0182	1.04795	0.0944281	0.751308	0.0840477	CO046613	LRC04186_1	Cystathionine beta-synthase (EC 4.2.1.22)	P35520	1e-62	Cystathionine beta-synthase (EC 4.2.1.22)	CBS_RAT	1e-63
Lr_JV2CF_63A04	0.927314	1.09803	1.54441	0.17732	1.39124	0.510598	2.44699	0.698738	3.80187	2.5434	DR697008	LRC11260_1
Lr_JV2CF_62B06	1.00222	0.166723	1.04223	0.0962665	1.43191	0.135287	1.51911	0.136781	2.0569	0.19906	DR696871	LRC11188_1
Lr_JV2CF_61B06	0.788034	0.287362	1.17959	0.306899	1.34418	0.0817439	0.285627	0.104997	0.303248	0.111043	DR697017	LRC03315_1	TGF-beta inducible nuclear protein	Q5J7U2	2e-88	TGF beta-inducible nuclear protein	Q5UKX5_APLCA	1e-91
Lr_JV2CF_60E09	1.11745	0.138025	0.688819	0.635197	0.979088	0.118736	2.23497	0.221484	2.20243	0.296011	DR696993	LRC11250_1	X 006 protein	Q9BVD4	1e-24	MGC79502 protein	Q66JJ3_XENTR	1e-23
Lr_JV2CF_59E01	1.10459	0.255445	0.553558	0.154308	0.96073	0.170313	2.25048	0.13212	5.13583	0.606814	DR697061	LRC00071_3							Eisenia andrei cDNA clone EAI10190	BP524928	1e-27
Lr_JV2CF_58F10	0.534167	0.488681	1.38813	0.144059	1.13168	0.475946	0.0784268	0.357825	0.403779	0.0839183	DR697058	LRC00060_5							Lumbricus terrestris mitochondrion	NC_001673	0
Lr_JV2CF_58F06	1.06084	0.45296	1.04495	0.0958269	1.03582	0.011441	0.600521	0.663148	0.941278	0.118194	DR696978	LRC11247_1
Lr_JV2CF_58D04	1.40208	0.649958	1.43574	0.238125	1.27969	0.139342	0.301827	5.97294	2.05598	0.627866	DR696922	LRC11218_1
Lr_JV2CF_56C09	0.838152	0.286726	0.768633	0.123882	1.81358	1.5761	0.557916	0.185633	0.67919	0.091217	DR697027	LRC11273_1							Helobdella robusta cyclin A mRNA	HRU25177	1e-07
Lr_JV2CF_55F02	1.03994	0.154908	0.833176	0.0261218	0.703884	0.222837	1.38805	0.387671	2.23311	0.125821	DR697079	LRC11303_1							Eisenia andrei cDNA clone EAI10785	BP525163	1e-08
Lr_JV2CF_55E05	0.977415	0.100168	0.705209	0.0987621	1.23672	0.444674	0.437482	0.0507366	0.587424	0.111527	DR697112	LRC11320_1	TPARL protein (Fragment)	Q9BTN9	1e-28	Hypothetical protein	Q5FWW7_XENLA	8e-29
Lr_JV2CF_55D12	1.12846	0.249932	0.420494	0.73959	0.239384	2.83499	1.47837	0.41405	1.09569	0.125973	DR696941	LRC11228_1	Calmodulin-like 3	Q5SQI4	2e-20	ENSANGP00000021588 (Fragment)	Q7Q7Q5_ANOGA	7e-32
Lr_JV2CF_55B12	0.964152	0.135049	1.17051	0.0924063	1.27095	0.184997	1.14486	0.102867	2.38569	0.372298	DR696909	LRC11209_1
Lr_JV2CF_53D02	0.905308	0.247117	1.12204	0.239472	1.52447	0.399338	4.03952	0.718461	6.20981	2.57764	DR077171	LRC10517_1				Hypothetical protein	Q5DGG9_SCHJA	1e-12	Pheretima tschiliensis antimicrobial-like peptide PP-1 (Pp-1) gene	AY167144	4e-11
Lr_JV2CF_53B06	2.20609	5.65029	0.807283	0.0933651	0.945594	0.0911065	1.00774	0.067225	1.4914	0.34772	DR077173	LRC10519_1
Lr_JV2CF_52E11	0.938982	0.699663	0.941885	0.382502	1.27414	0.70693	1.68365	0.902183	4.10202	0.44245	DR077154	LRC10506_1	ACTB protein (Fragment)	Q96E67	1e-38	Actin 1	ACT1_LUMTE	2e-38	L.terrestris mRNA for actin (1567 bp)	LTACT1567	1e-146
Lr_JV2CF_52E06	0.95893	0.176703	0.939442	0.266276	1.1685	0.371578	1.5325	0.618119	2.26678	0.294885	DR077152	LRC08492_1	Transmembrane protease, serine 9 (EC 3.4.21.-)	Q7Z410	1e-22	Lumbrokinase-3	Q6T376_EISFO	9e-61	Eisenia fetida clone CST2-2 lumbrokinase mRNA	AY684712	4e-57
Lr_JV2CF_52A09	1.03257	0.0460268	0.915575	0.246535	0.755926	0.113164	0.632137	0.128249	0.506541	0.0653794	DR077147	LRC08110_1
Lr_JV2CF_50G02	1.03782	0.269276	0.432321	0.202297	1.22216	0.0943553	0.303743	0.0580428	0.415424	0.201878	CV462323	LRC08155_1
Lr_JV2CF_50D11	0.990308	0.0374804	6.47157	183.292	2.93764	12.465	0.528946	0.0960533	0.718246	0.0518429	CV461810	LRC04790_1							Eisenia andrei cDNA clone EAI10128 similar to putative senescence-associated protein	BP524546	7e-97
Lr_JV2CF_50B12	0.851237	0.347844	0.365475	0.140447	0.684202	0.320979	0.496406	0.75354	0.825239	0.237925	CV461941	LRC00032_3	ATP synthase F0 subunit 6	Q6R0Z3	6e-31	ATP synthase a chain (EC 3.6.3.14)	ATP6_LUMTE	3e-91	Lumbricus terrestris mitochondrion	LTU24570	1e-35
Lr_JV2CF_50A02	1.02659	0.0992953	3.17835	6.67598	2.57388	0.956046	2.07805	1.30969	2.78775	1.9286	CV462425	LRC08228_1
Lr_JV2CF_49F02	1.0661	0.302788	1.42843	0.868621	1.1688	0.251166	1.85687	0.768951	2.98022	0.675659	CV461787	LRC00115_1	Ubiquitin and ribosomal protein S27a,	Q5RKT7	2e-46	Ubiquitin/ribosomal protein S27a fusion protein	Q8WQK2_BRABE	2e-45	Eisenia andrei cDNA clone EAI10839 similar to ribosomal protein S27a	BP524477	3e-76
Lr_JV2CF_49E05	0.991174	0.987704	0.479841	0.597858	0.771834	0.362624	2.44712	0.954847	2.46703	0.439168	CV461799	LRC04606_3
Lr_JV2CF_48H07	1.11544	0.127077	1.09266	0.0658075	0.990721	0.254598	2.53159	0.20828	2.64823	0.404733	CV462587	LRC07109_1							Eisenia andrei cDNA clone EAI10635	BP525103	3e-18
Lr_JV2CF_47F03	1.03927	0.275018	0.699403	0.261807	0.973257	0.203928	2.39423	0.563314	2.09514	0.151914	CV462621	LRC00515_5	Elastase 3B, pancreatic	Q5VU30	6e-27	ARSP1	Q8I6N3_EISFO	1e-106	Eisenia andrei cDNA clone EAI10591 similar to Fibrinolytic enzyme	BP524698	2e-85
Lr_JV2CF_47C08	1.07924	0.155743	0.877542	0.118531	0.91242	0.0638112	2.18998	0.350768	1.72677	0.553845	CV462025	LRC07950_1				Hypothetical protein B1274F11.44	Q651C1_ORYSA	8e-10
Lr_JV2CF_46D04	0.646802	0.332835	0.31991	0.187586	0.857251	0.222951	1.32016	0.0989231	1.06485	0.452527	CV462171	LRC00483_6				Extracellular globin IV (Erythrocruorin)	GLB4_LUMTE	1e-68	Eisenia andrei cDNA clone EAI10603 similar to Globin IV	BP524384	1e-126
Lr_JV2CF_46B08	0.888795	0.226758	0.914321	0.164418	0.949627	0.0730003	0.179615	0.251646	1.0131	0.269021	CV462392	LRC08203_1
Lr_JV2CF_45A07	0.967511	0.161907	1.13992	0.185961	1.36981	0.168042	2.22932	0.228784	2.71063	0.379995	CV462630	LRC08355_1	Enteropeptidase precursor (EC 3.4.21.9)	P98073	1e-13	Fibrinolytic enzyme component A (Fragment)	Q8MX72_EISFO	3e-41	Lumbricus bimastus fibrinolytic enzyme mRNA	AF109648	9e-33
Lr_JV2CF_44G08	0.951613	0.0756998	1.11224	0.017044	1.35317	0.08336	2.07989	0.495648	1.83325	0.466847	CV462201	LRC08068_1	FK506-binding protein 4 (EC 5.2.1.8)	Q02790	1e-14	Hypothetical protein MGC75854	Q6P894_XENTR	6e-15
Lr_JV2CF_44B07	0.989618	0.120465	1.46093	0.116432	1.38161	0.218531	2.23508	0.413199	2.22161	0.662952	CV462211	LRC00954_1	Progerin (Lamin A\/C)	Q6UYC3	3e-16	Cytoplasmic intermediate filament protein	O97339_9BILA	6e-70	L.terrestris mRNA for intermediate filament protein	LTIFP	7e-19
Lr_JV2CF_43A08	0.886722	0.131766	1.02486	0.0531215	0.928191	0.1343	0.562155	0.011072	0.456522	0.0467842	CV462482	LRC08260_1
Lr_JV2CF_42F10	1.0046	0.0332184	0.888867	0.0269926	1.04517	0.126225	1.76989	0.220987	2.00733	0.190844	CV462106	LRC08005_1
Lr_JV2CF_42F07	1.47224	1.34714	1.16147	0.266402	1.19418	0.259413	2.08125	0.425832	3.89506	0.641734	CV462094	LRC07997_1							Eisenia andrei cDNA clone EAI11053	BP525290	2e-12
Lr_JV2CF_41G04	0.451316	0.63129	1.02721	0.110494	0.869869	0.0510486	0.715513	0.0290633	0.71562	0.105906	CV462168	LRC08045_1
Lr_JV2CF_41C12	0.900693	0.123783	1.24501	0.110784	1.04362	0.120503	0.516309	0.299549	0.57509	0.125776	CV462709	LRC08411_1
Lr_JV2CF_41C11	1.0362	0.0383606	0.993588	0.0596549	1.02472	0.0522034	0.544188	0.131552	0.62505	0.0309911	CV462499	LRC08012_1
Lr_JV2CF_41B12	1.01866	0.0356287	1.46817	0.0458777	1.44997	0.0879713	0.445297	0.248908	0.802952	0.111185	CV462731	LRC08430_1
Lr_JV2CF_41B07	0.775637	0.262947	0.399852	0.124533	0.571979	0.0800421	1.16768	0.240082	0.840487	0.290843	CV462348	LRC08172_1
Lr_JV2CF_40C05	1.04739	0.123168	0.992113	0.121148	0.798022	0.0418763	0.547512	0.341381	0.778776	0.0795671	CV462563	LRC08317_1
Lr_JV2CF_40C04	1.02837	0.0349948	0.994036	0.0491449	0.881598	0.0456152	0.435666	0.123479	0.747934	0.0840063	CV462553	LRC08309_1
Lr_JV2CF_40A11	0.890726	0.914729	4.33568	0.890409	2.60443	0.852264	1.90058	0.255973	1.59416	0.337496	CV461936	LRC07885_1
Lr_JV2CF_40A10	0.535619	0.545424	0.755784	0.0565962	0.895418	0.0486656	0.625087	0.0538984	0.54833	0.0108293	CV461907	LRC07864_1
Lr_JV2CF_39B01	1.03786	0.327779	1.67094	0.275837	1.10818	0.290314	0.446075	0.257317	0.521238	0.114126	CV462378	LRC00033_1							Eisenia andrei cDNA clone EAI10461	BP525023	3e-20
Lr_JV2CF_38G09	0.976571	0.0586682	1.09328	0.0522018	1.30655	0.266665	0.916036	0.129102	2.3193	1.33281	CV462219	LRC06704_1
Lr_JV2CF_38G08	1.01689	0.0569319	1.34891	0.309424	0.981861	0.277311	2.19259	0.1688	2.83408	0.451375	CV462167	LRC01392_1	40S ribosomal protein S3	P23396	3e-88	Similar to ribosomal protein S3	Q7ZYT3_XENLA	5e-87	HDAH04C08.F Leech Haementeria depressa cDNA library 5` similar to 40S ribossomal protein S3B	CN807236	6e-22
Lr_JV2CF_38G03	1.16148	0.222776	0.836362	0.192741	0.884749	0.149838	1.97871	0.242672	3.24884	0.278562	CV462020	LRC07483_1							Eisenia andrei cDNA clone EAI11356	BP525396	6e-11
Lr_JV2CF_38F03	0.385902	0.958721	1.14056	0.205072	0.62649	0.374068	2.14833	0.41789	1.53453	0.45257	CV462040	LRC00032_1	ATP synthase F0 subunit 6	Q6R0Z3	1e-16	ATP synthase a chain (EC 3.6.3.14)	ATP6_LUMTE	2e-67	Lumbricus terrestris mitochondrion	NC_001673	1e-54
Lr_JV2CF_38D09	0.990471	0.0645484	0.983057	0.0807111	1.63728	0.86382	1.02771	0.0133859	1.26715	0.758784	CV462104	LRC08004_1
Lr_JV2CF_36A06	1.00032	0.0413398	0.863112	0.0952392	0.80129	0.138205	0.458432	0.0684727	0.690677	0.133473	CV462288	LRC08131_1
Lr_JV2CF_35C06	1.56915	0.831445	0.921428	0.0315253	0.882825	0.043512	0.761926	0.121218	0.812549	0.105497	CV461906	LRC07863_1
Lr_JV2CF_35A12	1.28869	0.442456	1.48975	0.396052	1.88794	0.359844	2.32165	1.71672	2.57845	0.796957	CV462250	LRC08087_1
Lr_JV2CF_34C06	1.91271	1.79227	1.31374	1.01843	1.56021	0.529888	2.47084	0.652858	4.14111	1.411	CV462185	LRC08055_1
Lr_JV2CF_34C02	0.994829	0.0566653	0.990592	0.0526247	1.10716	0.132088	0.536812	0.191297	0.703837	0.0880207	CV461812	LRC07800_1
Lr_JV2CF_33G03	0.924879	0.0816349	0.88169	0.16196	1.1666	0.245728	0.369969	0.127089	0.336871	0.0298593	CV462344	LRC08169_1
Lr_JV2CF_33C01	1.33784	0.425987	0.860247	0.113006	1.51134	0.3685	4.15638	0.880831	5.03632	2.83343	CV462165	LRC00583_1
Lr_JV2CF_32G10	0.926809	0.139618	0.325788	0.732712	1.01176	0.0476395	0.337531	0.111406	0.917142	0.279165	CV461999	LRC00012_4	Actin, gamma 1	Q5U032	1e-119	Actin 2	ACT2_LUMTE	1e-120	L.terrestris mRNA for actin (1596 bp)	LTACT1596	0
Lr_JV2CF_32G04	0.98048	0.0763324	0.892493	0.0777456	1.04489	0.133493	1.287	0.250689	1.90163	0.56221	CV462694	LRC07318_1
Lr_JV2CF_32D03	1.06734	0.147086	0.850304	0.17821	1.1955	0.159629	2.95754	1.2104	2.62369	0.337547	CV462642	LRC08367_1
Lr_JV2CF_31G10	1.06122	0.0940528	1.06414	0.123206	0.984255	0.0605228	0.626681	0.376729	1.31464	0.0762972	CV462506	LRC08277_1
Lr_JV2CF_31G02	1.12987	1.0426	2.64285	0.676869	2.77926	3.0667	0.218804	0.261493	1.02734	2.32661	CV462047	LRC07964_1
Lr_JV2CF_31E09	0.739793	0.621501	1.34573	0.113336	2.29085	0.865761	0.133809	6.89366	0.398694	6.95682	CV462374	LRC03232_1	15 kDa selenoprotein precursor	O60613	2e-35	15 kDa selenoprotein precursor	SEP15_RAT	3e-35
Lr_JV2CF_31A04	0.960025	0.667825	1.04955	0.756202	0.961908	0.626932	0.729571	1.08231	1.50269	0.242741	CV462248	LRC00106_2	Cytochrome c oxidase subunit II	Q7YEH2	1e-60	Cytochrome c oxidase subunit 2 (EC 1.9.3.1)	COX2_LUMTE	2e-84	Lumbricus terrestris mitochondrion	LTU24570	1e-131
Lr_JV2CF_30H07	0.670393	0.561519	0.415409	0.255318	0.760108	0.15063	0.958112	0.0790005	1.21211	0.531952	CV072848	LRC07711_1
Lr_JV2CF_30F12	1.09	0.106986	0.810827	0.184387	0.938167	0.0212553	2.05791	0.382315	2.61251	0.693417	CV461851	LRC01041_1	Ribosomal protein S18	Q5SUJ3	2e-60	40S ribosomal protein S18	RS18_BRABE	1e-60	HDAH10B01.F Leech Haementeria depressa cDNA library 5` similar to ribossomal protein S18	CN807247	9e-40
Lr_JV2CF_30F11	1.00313	1.19688	4.2461	0.36747	5.69448	2.56736	0.47083	2.65054	0.916602	1.11702	CV461801	LRC07791_1
Lr_JV2CF_30F07	1.43655	0.890747	0.624173	1.36203	1.76978	0.535985	2.48827	0.525956	1.95954	0.141706	CV072850	LRC03659_1	ACTB protein (Fragment)	Q96E67	1e-78	Actin 1	ACT1_LUMTE	2e-80	L.terrestris mRNA for actin (1567 bp)	LTACT1567	0
Lr_JV2CF_30F02	1.11664	0.225857	0.944492	0.134675	0.951536	0.0700285	0.543179	0.0356581	0.571617	0.0247164	CV072836	LRC07705_1
Lr_JV2CF_30C04	1.06443	0.110465	0.639944	0.140546	0.806847	0.0699621	0.469134	0.0489819	0.56382	0.056793	CV072842	LRC07708_1
Lr_JV2CF_29E02	0.946211	0.0859059	0.530593	0.319602	0.756994	0.0405578	1.06445	0.117775	0.913124	0.153932	CV072783	LRC07662_1
Lr_JV2CF_29B07	0.972689	0.121161	0.876004	0.0816645	0.898994	0.134989	0.503481	0.104137	0.575547	0.0732443	CV072801	LRC07675_1
Lr_JV2CF_28G09	0.958571	0.0537997	0.732009	0.128874	1.0681	0.263294	0.924341	0.243334	0.478626	0.0983469	CV072751	LRC07644_1
Lr_JV2CF_28D12	0.861283	0.132744	0.886619	0.1258	1.51301	0.903724	1.00019	0.110821	0.798415	0.108456	CV072764	LRC07654_1	Cytoplasmic dynein intermediate chain 2C	Q7Z4X1	3e-68	MGC83936 protein	Q6NRC5_XENLA	1e-69
Lr_JV2CF_27H06	1.03948	0.124965	0.356158	1.29909	1.38049	0.128434	2.04627	0.212916	1.95589	0.366037	CV072671	LRC07589_1
Lr_JV2CF_27G09	1.00097	0.155581	1.1486	1.19228	1.92187	0.699638	0.519652	0.0540038	1.15071	1.33252	CV072708	LRC02423_1	Tubulin alpha-2 chain (Alpha-tubulin 2)	Q13748	2e-87	Alpha-2 tubulin	Q94978_HIRME	2e-86	Pectinaria gouldii alpha tubulin mRNA	AY855263	1e-162
Lr_JV2CF_27F07	0.862953	0.386463	0.628081	0.215082	0.622207	0.177145	0.248802	1.33876	0.837399	0.0729394	CV072689	LRC07603_1
Lr_JV2CF_27D09	0.760827	0.238903	0.554627	0.0424636	1.08535	0.481598	1.22472	0.0584441	1.82375	0.356026	CV072687	LRC00604_2
Lr_JV2CF_27D06	0.978724	0.447292	0.734606	0.226505	0.542486	0.223135	1.46875	0.0571645	1.48273	0.409193	CV072679	LRC07594_1
Lr_JV2CF_27B07	0.950736	0.165241	0.977149	0.1144	0.823717	0.277028	2.04179	0.271612	1.61269	0.162773	CV072667	LRC07585_1
Lr_JV2CF_26A10	0.963952	0.0609457	0.930241	0.0174675	0.942064	0.0675974	0.591083	0.323572	1.02277	0.0709998	CV072632	LRC07558_1
Lr_JV2CF_24F10	1.01522	0.1523	0.857257	0.0591355	1.05318	0.0720623	2.27842	0.345139	1.05066	0.187226	CV072607	LRC00697_1	NADH dehydrogenase subunit 1 (Fragment)	Q8HHH4	5e-32	NADH-ubiquinone oxidoreductase chain 1 (EC 1.6.5.3)	NU1M_LUMTE	1e-103	Lumbricus terrestris mitochondrion	LTU24570	2e-75
Lr_JV2CF_24B01	0.891607	0.190763	0.44533	0.408448	1.00352	0.174181	0.648898	0.0601223	0.997914	0.247579	CV072572	LRC07514_1
Lr_JV2CF_24A01	1.0906	0.11193	1.0653	0.0706627	1.10562	0.289626	0.740176	0.12947	0.461153	0.146033	CV072573	LRC07515_1
Lr_JV2CF_23H05	0.933173	0.0651937	1.30207	0.053986	1.38337	0.371142	0.362094	0.112538	0.372369	0.129735	CV072529	LRC00399_2	Cytochrome c oxidase subunit III	Q4ZED2	9e-63	Cytochrome c oxidase subunit 3 (EC 1.9.3.1)	COX3_LUMTE	3e-61	Lumbricus terrestris mitochondrion	LTU24570	6e-40
Lr_JV2CF_23G01	1.01666	0.110014	1.14006	0.0489234	1.03976	0.0718052	0.504909	0.051845	0.594083	0.0946618	CV072513	LRC07477_1
Lr_JV2CF_23F06	1.22471	0.264438	0.638905	0.0771612	1.36143	0.291764	0.811982	0.0518007	0.553548	0.00799799	CV072542	LRC00033_5				Extracellular globin IV (Erythrocruorin)	GLB4_LUMTE	4e-69	Eisenia andrei cDNA clone EAI10603 similar to Globin IV	BP524384	1e-131
Lr_JV2CF_22E02	0.947874	0.103751	0.957619	0.0443158	0.906157	0.0400979	0.46541	0.213884	0.607723	0.0875901	CV072443	LRC07429_1							L.terrestris act gene (1855 bp)	LTACT1855	1e-07
Lr_JV2CF_22D11	0.885322	0.15868	0.898726	0.0972714	0.875442	0.091023	0.538583	0.1133	0.396584	0.0641675	CV072502	LRC07469_1
Lr_JV2CF_22A11	0.800162	0.355569	1.08188	0.0674	0.906918	0.129753	0.639079	0.0346547	0.377947	0.0423323	CV072505	LRC07472_1
Lr_JV2CF_21H08	1.09202	0.130479	0.788196	0.0950577	0.436705	0.0945632	0.657335	0.0879901	0.913093	0.426829	CV072424	LRC07413_1	Hypothetical protein FLJ26016	Q6ZPD2	4e-42	1810014F10Rik protein	Q8R2K1_MOUSE	2e-47
Lr_JV2CF_21G01	0.90093	0.162987	0.660578	0.322263	0.370759	0.215462	0.826808	0.401427	0.870804	0.645369	CV072400	LRC07396_1
Lr_JV2CF_21E11	1.01378	0.104591	0.37933	4.33249	1.27024	0.427355	0.998892	0.0509144	0.951705	0.425581	CV072435	LRC07421_1
Lr_JV2CF_20D03	0.945782	0.327972	0.832128	0.339037	1.06364	0.0942296	2.3949	0.502665	2.41979	0.198718	CV072340	LRC07359_1
Lr_JV2CF_20B04	0.934772	0.150981	1.08193	0.213159	1.09696	0.140377	1.74324	0.584138	1.35173	0.430995	CV072359	LRC00510_1	NADH dehydrogenase subunit 4L	Q9B2Z1	5e-12	NADH-ubiquinone oxidoreductase chain 4L (EC 1.6.5.3)	NU4LM_LUMTE	6e-33	Lumbricus terrestris mitochondrion	LTU24570	3e-16
Lr_JV2CF_20A07	1.04494	0.315642	1.50613	0.37025	2.27096	0.771408	3.0811	0.380405	1.85957	0.611626	CV072350	LRC00024_1	Heat shock 70kDa protein 8 isoform 2 variant (Fragment)	Q53HF2	1e-114	Heat shock cognate 70 kDa protein	Q804B6_CARAU	1e-113
Lr_JV2CF_19H03	1.01365	0.0320463	1.24094	0.16909	1.03862	0.027666	0.883923	0.180104	0.46794	0.0477332	CV072289	LRC07319_1
Lr_JV2CF_19G08	0.527323	2.21971	0.851057	1.26426	1.12657	1.28499	0.0439531	0.0086978	0.0731739	0.0213642	CV072316	LRC04790_2							Eisenia andrei cDNA clone EAI10128 similar to putative senescence-associated protein	BP524546	1e-109
Lr_JV2CF_19F05	0.959756	0.130451	0.906427	0.0815127	1.32633	0.129176	2.10807	0.466509	3.08847	0.405841	CV072282	LRC07313_1	Creatine kinase M-type (EC 2.7.3.2)	P06732	2e-10	Lombricine kinase (EC 2.7.3.5)	KLOM_EISFO	4e-24	Eisenia fetida mRNA for lombricine kinase	AB008013	4e-50
Lr_JV2CF_19E08	1.90925	2.68732	9.07057	1.30907	4.998	14.5562	7.11189	1.20865	4.05382	10.5888	CV072292	LRC07322_1
Lr_JV2CF_19E02	1.70555	1.40696	0.859818	0.529849	12.5564	1.27058	0.598665	0.307935	0.751956	0.0409635	CV072264	LRC07300_1							Eisenia andrei cDNA clone EAI10128 similar to putative senescence-associated protein	BP524546	4e-61
Lr_JV2CF_19C12	0.842773	0.167709	0.777011	0.105155	0.880473	0.1227	0.567515	0.732088	1.56492	0.38774	CV072332	LRC07352_1
Lr_JV2CF_19C10	1.07812	0.11082	1.26521	0.117254	1.11186	0.0671173	0.526774	0.0301727	0.782246	0.0972565	CV072314	LRC07341_1	Protein transport protein SEC61 gamma subunit	P60059	5e-20	Protein transport protein SEC61 gamma subunit	SC61G_CIOIN	5e-19
Lr_JV2CF_19C07	0.795864	0.189413	0.721284	0.0568266	0.694929	0.0992355	1.52622	0.115041	2.22872	0.247071	CV072304	LRC00048_2	Pancreatic lipase related protein 1 precursor (EC 3.1.1.3)	P54315	4e-19	Pancreatic triacylglycerol lipase precursor (EC 3.1.1.3)	LIPP_MYOCO	7e-19	Eisenia andrei cDNA clone EAI10069 similar to Triacylglycerol lipase	BP524556	9e-15
Lr_JV2CF_17H07	1.17429	0.262745	1.11461	0.698082	0.828509	0.26923	0.636352	0.809775	1.25029	0.249861	CO870145	LRC00515_1	Elastase 2B, preproprotein	Q6ISP9	9e-22	Lumbrokinase-5	Q6T374_EISFO	1e-79	Eisenia fetida lumbrokinase-5 precursor	AY438624	1e-48
Lr_JV2CF_17C03	1.11212	0.129205	1.20568	0.1624	2.46954	2.98621	0.901598	0.178066	1.32152	0.446715	CO870107	LRC00091_2	RPL28 protein	Q6IAY0	6e-32	Ribosomal protein L28	Q5D219_9VEST	2e-34	Eisenia andrei cDNA clone EAI10775 similar to ribosomal protein L28	BP524449	2e-64
Lr_JV2CF_15H08	0.927828	0.0759831	1.05357	0.0497633	1.13663	0.0606926	0.445777	0.251582	0.448212	0.157441	CO870037	LRC00449_1							Eisenia andrei cDNA clone EAI10489	BP525041	2e-06
Lr_JV2CF_15G07	0.971231	0.0345454	0.949336	0.0284848	0.891203	0.0891918	0.482464	0.115504	0.608409	0.0942269	CO870024	LRC07179_1
Lr_JV2CF_15E08	1.01132	0.0683415	1.14714	0.0792918	1.0143	0.163016	0.436508	0.150183	0.542666	0.0730719	CO870017	LRC07175_1
Lr_JV2CF_15D01	1.18832	0.244044	0.947057	0.234961	0.898761	0.227302	0.522308	0.164564	0.456379	0.00471541	CO869999	LRC07169_1
Lr_JV2CF_15C03	1.16495	0.183664	1.63734	0.655089	0.935163	0.166186	3.25019	0.163206	2.63619	1.2998	CO869494	LRC06822_1
Lr_JV2CF_14H07	1.09728	0.212393	1.4075	0.491517	0.943103	0.0784484	1.53492	0.306359	2.88748	0.629864	CO869479	LRC05973_1	Ribosomal protein S18	Q5SUJ3	4e-55	40S ribosomal protein S18	RS18_AEQIR	3e-55	HDAH10B01.F Leech Haementeria depressa cDNA library 5` similar to ribossomal protein S18	CN807247	9e-40
Lr_JV2CF_14G07	0.997826	0.0260596	1.18961	0.103825	1.3714	0.089523	1.7612	0.729941	1.029	0.0588578	CO869454	LRC06797_1
Lr_JV2CF_14G05	1.15982	0.200747	1.53785	0.168656	1.28495	0.273169	1.32238	0.197095	2.56962	0.388092	CO869462	LRC00335_1	Ribosomal protein L39 variant (Fragment)	Q59GN2	5e-20	ENSANGP00000020220 (Fragment)	Q7PV03_ANOGA	2e-20	Eisenia andrei cDNA clone EAI11175 similar to ribosomal protein L39	BP524455	5e-64
Lr_JV2CF_14G03	0.933988	0.209994	1.37085	0.308977	0.974358	0.28535	1.49828	0.404268	2.62044	0.435646	CO869446	LRC00091_1	RPL28 protein	Q6IAY0	3e-32	Ribosomal protein L28	Q5D219_9VEST	2e-34	Eisenia andrei cDNA clone EAI10775 similar to ribosomal protein L28	BP524449	1e-56
Lr_JV2CF_14A06	1.0005	0.140977	0.936668	0.046357	1.12284	0.0977079	1.48851	0.534546	2.41013	0.994033	CO869460	LRC00430_3
Lr_JV2CF_13G04	0.973991	0.0742462	0.401443	0.192531	0.669616	0.0691034	0.720934	0.0582821	0.706734	0.206606	CO869386	LRC06759_1							Eisenia andrei cDNA clone EAI10185	BP524925	1e-09
Lr_JV2CF_13F04	0.743831	0.438475	0.476595	0.144692	0.947285	0.36652	0.738712	0.187398	1.46473	1.63014	CO869388	LRC00110_1
Lr_JV2CF_13F01	1.00718	0.00910183	0.407051	0.156941	0.680939	0.193385	0.767763	0.0879277	0.576298	0.220922	CO869372	LRC00099_3	Sialic acid-specific acetylesterase II (Cytosolic sialic acid 9-O-acetylesterase homolog)	Q9HAT2	6e-63	Similar to yolk sac gene 2	Q7ZU65_BRARE	1e-70
Lr_JV2CF_13D12	1.14144	0.194275	0.91327	0.0137464	0.642452	0.0637612	0.468521	0.13082	0.518723	0.0276452	CO869417	LRC06776_1
Lr_JV2CF_13D01	0.86309	0.170967	0.556751	0.136623	0.672544	0.0904695	1.41555	0.328562	1.94456	0.387465	CO869374	LRC00367_1							Eisenia andrei cDNA clone EAI10893	BP525211	5e-22
Lr_JV2CF_12H09	0.517307	0.564048	0.583386	0.263467	1.05554	0.0445358	1.62259	0.400953	1.48774	0.402727	CO869370	LRC03797_1	OTTHUMP00000030726 (Fragment)	Q5JW45	1e-14	Hypothetical protein	Q5C296_SCHJA	2e-18
Lr_JV2CF_12C08	1.01327	0.0581502	0.801987	0.0853955	0.726436	0.131532	0.478795	0.0659313	0.54708	0.176141	CO869345	LRC06732_1
Lr_JV2CF_11H07	1.00127	0.00725868	0.941009	0.0571511	1.00678	0.187056	0.465323	0.0618721	0.586301	0.0434825	CO869291	LRC06701_1
Lr_JV2CF_11H03	1.08456	0.118121	0.807985	0.103968	0.871205	0.160959	0.926164	0.451323	0.600262	0.34752	CO869277	LRC06690_1	Hypothetical protein MDH1	Q6I9V0	9e-25	Cytosolic malate dehydrogenase A (Malate dehydrogenase 1	Q801E6_BRARE	7e-26
Lr_JV2CF_11H02	0.99427	0.00800214	0.67669	0.148873	0.611165	0.12087	0.463126	0.0616952	0.718155	0.170937	CO869266	LRC06682_1
Lr_JV2CF_11B03	1.24676	0.288289	1.15806	0.307558	1.3241	0.296936	1.89094	0.574066	3.13721	0.541456	CO869264	LRC03003_1	CTRL protein (Fragment)	Q8IUW0	2e-10	Serine proteinase precursor	O18458_HETGL	6e-36	Eisenia andrei cDNA clone EAI10001 similar to serine proteinase	BP524480	8e-15
Lr_JV2CF_10H07	1.02595	0.100656	0.97541	0.26113	0.965359	0.0313343	0.403589	0.272286	1.23818	0.162239	CO869974	LRC00511_1
Lr_JV2CF_10H01	0.730794	0.322288	0.534452	0.201433	0.818982	0.0780089	0.981749	0.407143	1.8004	0.370385	CO869943	LRC00056_1				Hemoglobin C chain precursor	O97435_LUMRU	7e-52	Lumbricus terrestris hemoglobin chain C mRNA	LUMHBBC	0
Lr_JV2CF_10G07	1.1507	0.539767	0.930643	0.299163	1.68325	0.709274	1.35304	1.43988	4.1339	0.542386	CO869976	LRC00010_1	MYL9 protein	Q6IBG1	4e-38	Myosin regulatory light chain	MLR_LUMTE	1e-78
Lr_JV2CF_10F12	0.933007	0.406099	0.520888	0.186193	0.849773	0.324446	1.11166	0.295206	1.75864	0.65927	CO869255	LRC00014_3				Extracellular globin II (Erythrocruorin)	GLB2_LUMTE	5e-77	Eisenia andrei cDNA clone EAI10497 similar to Glovin II	BP524621	1e-152
Lr_JV2CF_10D10	1.0655	0.0760729	1.02104	0.0244994	1.13765	0.123531	1.83344	1.38137	1.37354	0.170945	CO869989	LRC07162_1
Lr_JV2CF_10A11	1.1306	0.249405	1.05276	0.0737396	0.818375	0.281495	1.93487	0.0800894	3.32067	0.251461	CO869985	LRC07158_1
Lr_JV2CF_09E09	1.02036	0.0645322	0.948115	0.0919459	0.805863	0.0474352	0.999399	0.435283	0.494291	0.0956508	CO869923	LRC07120_1
Lr_JV2CF_09B02	1.26811	0.510192	1.39628	0.499033	1.62708	0.718112	1.48692	0.552073	2.88949	1.3255	CO869884	LRC00582_1							Eisenia andrei cDNA clone EAI10642 similar to MYOHEMERYTHRIN ISOFORM 1	BP524524	2e-12
Lr_JV2CF_09A07	1.09043	0.249995	1.17383	0.158307	1.01887	0.20237	0.780566	0.286657	0.5758	0.131985	CO869911	LRC07111_1
Lr_JV2CF_08H12	0.937831	0.0637386	0.779267	0.0615198	0.791057	0.149846	1.51133	0.25732	2.4423	0.0691467	CO869881	LRC07088_1	Testis serine protease 2 precursor	Q7Z5A4	4e-07	Serine proteinase precursor	O18458_HETGL	3e-25	Eisenia andrei cDNA clone EAI10001 similar to serine proteinase	BP524480	1e-16
Lr_JV2CF_08D04	0.991165	0.234725	0.798961	0.189076	0.808427	0.124482	1.44652	0.368957	2.75919	0.337774	CO869844	LRC00069_3	Hypothetical protein (Fragment)	Q6P2N5	4e-22	Chymotrysin precursor	O46137_LUMRU	1e-109	Lumbricus bimastus lumbrokinase mRNA	AF433650	3e-24
Lr_JV2CF_07G07	1.0443	0.106459	1.20514	0.0939129	2.09789	2.05243	0.714405	0.204807	0.836028	0.0412499	CO869796	LRC07035_1
Lr_JV2CF_07F01	1.11258	0.230182	0.795342	0.134853	1.24403	0.260645	1.90422	0.785549	0.441072	0.166617	CO869757	LRC00859_2
Lr_JV2CF_06A07	0.946515	0.0599942	0.886603	0.0541627	0.938909	0.104506	0.452668	0.202951	0.667055	0.107789	CO869730	LRC06986_1
Lr_JV2CF_05G08	0.843726	0.36615	0.434168	0.0160029	0.381948	0.102196	0.305788	0.301119	1.26352	0.286893	CO869700	LRC00483_1							Eisenia andrei cDNA clone EAI10031 similar to Glovin IV	BP524663	6e-38
Lr_JV2CF_05F08	1.15336	0.329012	1.71039	0.724394	1.24229	0.300805	1.2689	0.507147	2.75021	0.942869	CO869701	LRC06970_1	40S ribosomal protein S26	P62854	2e-43	40S ribosomal protein S26-2	Q90YP7_ICTPU	3e-42
Lr_JV2CF_05D05	1.04809	0.0725829	1.36389	0.181211	1.35791	0.245052	0.57064	0.699259	1.07061	0.169582	CO869694	LRC06963_1
Lr_JV2CF_04F10	1.1924	0.290076	0.903903	0.292893	0.874629	0.214123	0.539042	0.302992	1.17949	0.13045	CO869647	LRC00569_1							Lumbricus terrestris mitochondrion	LTU24570	6e-69
Lr_JV2CF_03D11	1.00081	0.0878193	1.21814	0.0485399	2.55486	0.0497276	0.770651	0.494372	1.72306	0.17394	CO869629	LRC00075_5							Lumbricus terrestris mitochondrion	LTU24570	2e-74
Lr_JV2CF_03D02	1.14314	0.19157	1.24545	0.420087	1.70018	0.191534	0.370512	0.166386	0.632272	0.0670305	CO869588	LRC00350_1	Cytochrome c oxidase subunit II	Q7YEH2	5e-61	Cytochrome c oxidase subunit 2 (EC 1.9.3.1)	COX2_LUMTE	1e-86	Lumbricus terrestris mitochondrion	LTU24570	1e-144
Lr_JV2CF_03B02	1.34751	0.589317	1.65422	0.201912	1.49751	0.338904	0.356026	0.151461	0.537381	0.157662	CO869576	LRC00056_5				Hemoglobin C chain precursor	O97435_LUMRU	7e-70	Lumbricus terrestris hemoglobin chain C mRNA	LUMHBBC	0
Lr_JV2CF_02G12	1.06864	0.13816	1.0868	0.2203	1.441	0.614683	1.64476	0.4548	2.28818	0.260117	CO869566	LRC00448_2
Lr_JV2CF_02B05	0.995624	0.104089	1.12531	0.12804	1.12133	0.084792	0.523923	0.136846	0.735328	0.0597914	CO869563	LRC06870_1
Lr_JV2CF_02B04	1.00885	0.111047	1.02531	0.206445	1.58981	0.18109	1.74626	0.0825409	2.17322	0.257117	CO869539	LRC00517_2	Fructose-bisphosphate aldolase	Q6FI10	4e-81	Clone ZZZ462 mRNA sequence	Q86DX2_SCHJA	6e-82	Nereis vexillosa fructose-bisphosphate aldolase mRNA	DQ087491	9e-06
Lr_JV2CF_01D12	1.36496	0.523147	1.25281	1.42514	1.50097	0.461124	3.53963	0.858023	3.14037	0.476087	CO869542	LRC06836_1	Myosin heavy chain beta-subunit (Fragment)	Q14905	4e-25	CG17927-PC	Q8IP10_DROME	2e-27
Lr_Cu2CF_45H05	0.972374	0.0964023	1.61548	0.266524	1.4548	0.217607	2.59183	0.162146	3.46047	0.409535	DR009464	LRC01141_1	Myosin light polypeptide 3 (Myosin light chain 1, slow-twitch muscle B/ventricular isoform)	P08590	7e-24	Myosin essential light chain	Q8IT81_EISFO	6e-81	Eisenia fetida myosin essential light chain mRNA	AF537290	1e-139
Lr_Cu2CF_45G08	1.13217	0.295703	0.866375	0.539157	1.30207	0.187125	2.35542	0.46111	1.98898	0.339969	DR009480	LRC06287_1
Lr_Cu2CF_45G03	0.920456	0.325799	1.68434	0.937849	1.91573	0.335159	0.422898	0.374131	0.767274	0.257639	DR009463	LRC06139_1
Lr_Cu2CF_45E08	1.03076	0.182731	1.70544	0.168044	1.08375	0.216832	1.74928	0.298977	2.56579	1.19129	DR009483	LRC09400_1
Lr_Cu2CF_44H04	1.09483	0.129043	1.05063	0.157208	1.35383	0.095627	0.908316	1.18356	1.97445	0.352233	DR009422	LRC09352_1				Destabilase I	Q25091_HIRME	4e-29	Eisenia andrei cDNA clone EAI11271 similar to destabilase I	BP524379	3e-20
Lr_Cu2CF_44F07	1.07441	0.153561	1.05841	0.2702	1.91509	1.15694	0.884303	0.236703	1.65306	0.332303	DR009448	LRC00103_8	Cytochrome c oxidase subunit I	Q9B2W6	0	Cytochrome c oxidase subunit 1 (EC 1.9.3.1)	COX1_LUMTE	0	Lumbricus terrestris mitochondrion	NC_001673	0
Lr_Cu2CF_44A05	1.03322	0.0936112	1.49061	0.38877	1.13391	0.177284	1.81538	0.636254	2.00664	0.543258	DR009447	LRC00360_1	Ribosomal protein L7a	Q5T8U4	1e-102	60S ribosomal protein L7a (Surfeit locus protein 3)	RL7A_FUGRU	1e-103	Eisenia andrei cDNA clone EAI11084 similar to ribosomal protein L7a	BP524436	1e-124
Lr_Cu2CF_43F03	0.894141	0.213023	0.350328	0.915633	1.3052	0.405348	0.289608	0.308138	0.344315	0.223518	DR009716	LRC00810_5	Actin, gamma 1	Q5U032	0	Actin A1	Q5BQE5_9VEST	0	L.terrestris mRNA for actin (1596 bp)	LTACT1596	0
Lr_Cu2CF_43C02	1.50286	0.744644	1.06821	0.331809	1.54831	0.483005	2.20692	0.351314	3.76261	0.701557	DR009724	LRC09583_1	CTRL protein (Fragment)	Q8IUW0	9e-19	Serine proteinase precursor	O18458_HETGL	1e-64	Eisenia andrei cDNA clone EAI10081 similar to Serine proteinase	BP524763	2e-59
Lr_Cu2CF_43C01	0.971893	0.142102	1.24734	0.453372	1.05775	0.350901	1.42792	0.278564	3.82961	2.00557	DR009707	LRC09572_1
Lr_Cu2CF_43B10	1.01072	0.118316	0.50235	0.2009	0.987012	0.115377	1.19826	0.6773	1.22099	0.318897	DR009408	LRC09340_1
Lr_Cu2CF_43B07	1.176	0.223838	1.27344	0.222612	1.20136	0.0936634	1.98949	0.621802	2.72895	0.555385	DR009717	LRC09577_1
Lr_Cu2CF_43A01	1.13919	0.372555	1.25931	0.322541	1.28007	0.0986991	0.344781	0.925816	1.1015	0.197604	DR009709	LRC09349_1
Lr_Cu2CF_42H09	1.43666	0.79668	1.22791	0.472312	1.59799	0.818657	1.49206	0.505835	3.67912	2.82055	DR009706	LRC09121_1				Hemerythrin	Q674M7_HIRME	1e-42	Eisenia andrei cDNA clone EAI10642 similar to MYOHEMERYTHRIN ISOFORM 1	BP524524	6e-66
Lr_Cu2CF_42H08	1.09255	0.165649	0.987316	0.0523038	1.20615	0.381104	1.32027	0.286196	2.43234	0.948109	DR009710	LRC00430_2							Eisenia andrei cDNA clone EAI10785	BP525163	2e-07
Lr_Cu2CF_42H07	1.4012	0.711511	0.896482	0.333672	0.730127	0.122489	1.72496	0.55108	1.95739	0.668971	DR009689	LRC00367_3							Eisenia andrei cDNA clone EAI10882	BP525206	2e-13
Lr_Cu2CF_42F09	1.12468	0.258248	2.03596	0.728096	1.31788	0.178341	1.27373	0.557716	2.21932	0.898449	DR009708	LRC04763_1	RPL34 protein	Q6FG66	8e-31	CG9354-PA	Q9VHE5_DROME	2e-39	Eisenia andrei cDNA clone EAI10200 similar to ribosomal protein L34	BP524452	1e-158
Lr_Cu2CF_41H05	0.993542	0.108594	1.11873	0.181204	1.36471	0.190293	1.94351	1.05853	2.89149	1.82195	DR009651	LRC09528_1				Destabilase I	Q25091_HIRME	1e-33
Lr_Cu2CF_41F09	0.894967	0.122633	2.02985	0.203762	1.13341	0.296286	0.485393	0.80517	2.32064	0.809292	DR009667	LRC09511_2							Lumbricus terrestris mitochondrion	NC_001673	0
Lr_Cu2CF_41C12	1.09043	0.307125	0.857148	0.0889977	0.709555	0.480943	1.00485	0.2465	0.820489	0.185606	DR009662	LRC05039_1
Lr_Cu2CF_40H08	0.870937	0.150831	1.43084	0.49185	1.09066	0.233222	2.27983	0.591336	2.88688	0.749239	DR009635	LRC09515_1
Lr_Cu2CF_40G08	0.964774	0.154774	0.799062	0.0824882	0.959896	0.050438	1.65248	0.600149	2.33617	0.151712	DR009612	LRC09498_1	TPSB2 protein	Q6NZY1	1e-09	Lumbrokinase-4	Q6T375_EISFO	2e-24	Eisenia andrei cDNA clone EAI10136 similar to fibrinolytic enzyme	BP524414	2e-33
Lr_Cu2CF_40F10	0.777424	0.210821	1.0636	0.385267	1.50265	0.436282	0.332313	0.210142	1.08845	0.150254	DR009624	LRC04950_1							Lumbricus terrestris mitochondrion	LTU24570	0
Lr_Cu2CF_40D03	1.04594	0.284158	1.3577	0.166737	1.6848	1.01169	1.46836	2.04699	2.33681	0.271762	DR009621	LRC09506_1	ALDOC protein (Fragment)	Q6P0L5	3e-74	Clone ZZZ462 mRNA sequence	Q86DX2_SCHJA	9e-76	Nereis vexillosa fructose-bisphosphate aldolase mRNA	DQ087491	2e-09
Lr_Cu2CF_39H01	1.38622	0.500617	1.08714	0.673123	0.623587	1.47425	2.80905	1.58325	1.15279	0.378178	DR009575	LRC09473_1	FTH1 protein (Fragment)	Q6NS36	8e-32	Ferritin heavy chain (EC 1.16.3.1)	FRIH_ECHGR	8e-32	Eisenia andrei cDNA clone EAI10539 similar to Ferritin	BP524592	3e-06
Lr_Cu2CF_39G09	0.644192	0.332021	1.03314	0.269049	1.47342	0.0273598	0.0569615	0.0628989	0.186863	0.0400685	DR009609	LRC00731_2							Lumbricus terrestris mitochondrion	NC_001673	0
Lr_Cu2CF_39G06	1.84446	2.94379	2.35454	2.09275	2.19791	2.42898	7.3131	2.09349	10.4675	4.23586	DR009593	LRC00067_4	Elastase 2A, preproprotein	Q6ISN8	3e-27	Lumbrokinase-5	Q6T374_EISFO	1e-103	Eisenia fetida lumbrokinase-5 precursor	AY438624	4e-58
Lr_Cu2CF_39C07	1.02402	0.165326	1.8772	0.898796	1.01552	0.271926	1.31843	0.565381	1.3609	0.142565	DR009589	LRC09484_1
Lr_Cu2CF_39B12	0.618641	0.374513	0.195295	0.0377314	0.273074	0.00504731	0.141737	0.0412922	0.238985	0.0427978	DR009605	LRC09492_1
Lr_Cu2CF_39A08	0.936701	0.267718	1.10935	0.211536	1.8392	0.561636	2.11085	0.413096	2.06521	0.563782	DR009598	LRC09479_1
Lr_Cu2CF_38H09	1.00039	0.143782	0.767987	0.172606	0.858788	0.179715	1.11346	0.376788	2.26913	0.0751554	DR009558	LRC00014_4				Extracellular globin II (Erythrocruorin)	GLB2_LUMTE	1e-76	Eisenia andrei cDNA clone EAI10497 similar to Glovin II	BP524621	1e-117
Lr_Cu2CF_38E06	1.05365	0.231614	0.846513	0.218686	1.67805	0.253824	0.246802	0.433405	0.438169	0.26951	DR009550	LRC06213_1	FTH1 protein (Fragment)	Q6NS36	8e-19	Hypothetical protein MGC75752	Q6P4N0_XENTR	7e-21
Lr_Cu2CF_38D09	1.17357	0.233165	1.6122	0.348591	1.53529	0.164585	2.52264	0.32306	5.57988	2.62183	DR009566	LRC04245_1							Eisenia andrei cDNA clone EAI11041	BP525286	2e-32
Lr_Cu2CF_38B04	1.16338	0.224252	0.927291	0.0377549	1.34813	0.413093	0.509627	0.916473	0.544222	0.278402	DR009540	LRC09445_1	FTH1 protein (Fragment)	Q6NS36	8e-32	Ferritin heavy chain (EC 1.16.3.1)	FRIH_ECHGR	8e-32	Eisenia andrei cDNA clone EAI10539 similar to Ferritin	BP524592	3e-06
Lr_Cu2CF_38A12	0.804343	0.295082	0.32034	0.10909	0.654945	0.182933	0.879155	0.343509	1.37891	0.152046	DR009559	LRC07328_1				Hemoglobin chain d1 precursor	O61233_LUMTE	2e-68	Lumbricus terrestris hemoglobin chain d1 gene	LTU55073	0
Lr_Cu2CF_38A02	0.971361	0.247042	0.712	0.123135	0.89636	0.204612	1.70086	0.481119	3.59464	0.0626327	DR009543	LRC02637_2	CTRL protein (Fragment)	Q8IUW0	1e-24	Serine proteinase precursor	O18458_HETGL	1e-72	Eisenia andrei cDNA clone EAI10081 similar to Serine proteinase	BP524763	2e-78
Lr_Cu2CF_37G02	1.02833	0.0897906	0.475521	0.0672279	0.749766	0.141198	0.620176	0.363111	0.756288	0.388039	DR009488	LRC06195_1	FTH1 protein (Fragment)	Q6NS36	1e-15	Ferritin	Q8ISH6_9ARAC	2e-15
Lr_Cu2CF_37B02	0.929605	0.181418	0.8687	0.0745818	0.817141	0.102461	0.445185	0.153071	0.846266	0.0675608	DR009492	LRC09408_1
Lr_Cu2CF_37A12	1.30693	0.408046	1.16334	0.11327	0.890662	0.143105	0.765149	0.1834	0.712022	0.11109	DR009529	LRC09438_1
Lr_Cu2CF_36G12	0.945415	0.106586	0.608611	0.419718	0.771911	0.0968976	0.744999	0.058218	1.16719	0.242273	DR009491	LRC09407_1
Lr_Cu2CF_35H11	1.00875	0.0819117	1.45548	0.108923	1.75914	0.490195	4.45028	0.940959	4.94758	0.598958	DR009394	LRC09328_1	Cationic amino acid transporter-4 (CAT-4)	O43246	1e-42	CG13248-PA	Q9VPG2_DROME	2e-46
Lr_Cu2CF_35H01	1.10544	0.18369	1.25518	0.277459	1.32822	0.15097	0.53147	1.51882	1.95938	0.199819	DR009361	LRC09301_1
Lr_Cu2CF_35F10	1.0215	0.0600892	0.902442	0.114185	1.17372	0.0127977	1.71492	0.284081	2.34377	0.349999	DR009393	LRC09327_1	PRSS12 protein	Q96I80	3e-33	Scavenger receptor cysteine-rich protein precursor	O97378_STRPU	1e-33
Lr_Cu2CF_35E10	0.920024	0.200656	0.553742	0.118867	0.973991	0.0187564	0.464925	0.120813	0.656545	0.0882633	DR009395	LRC09329_1
Lr_Cu2CF_35E01	0.609285	0.812549	0.611665	0.813321	0.662888	0.401325	0.311993	2.06246	1.20175	0.390564	DR009364	LRC09303_1
Lr_Cu2CF_35C02	1.83099	1.84756	2.78877	3.40752	2.07712	2.09621	1.25903	13.3085	3.69633	0.765007	DR009373	LRC09073_1
Lr_Cu2CF_35B10	1.12498	0.288485	0.79261	0.411524	1.06639	0.0978515	3.68284	0.856991	5.07989	1.31876	DR009374	LRC09311_2	Elastase 2A, preproprotein	Q6ISN8	7e-19	Lumbrokinase-5	Q6T374_EISFO	1e-76	Eisenia fetida lumbrokinase-5 precursor	AY438624	1e-69
Lr_Cu2CF_35B04	0.957371	0.0454689	1.01441	0.134555	0.960129	0.0601414	2.13456	0.449593	2.72963	0.812686	DR009379	LRC08759_1	Hypothetical protein FLJ38599	Q8N909	3e-13	Endoglucanase 2	Q9U901_9NEOP	2e-37
Lr_Cu2CF_35A11	1.12148	0.228597	3.5927	1.42933	1.40344	0.103548	1.27535	0.18443	1.45819	0.354407	DR009387	LRC09322_1
Lr_Cu2CF_34H08	0.925824	0.210054	0.979701	0.09024	0.915224	0.171707	0.162605	0.319	0.651909	0.0663604	DR009352	LRC01020_1	Pyridoxine 5'-phosphate oxidase variant (Fragment)	Q53FP0	5e-14	Hypothetical protein	Q5DDA2_SCHJA	1e-16
Lr_Cu2CF_34G12	0.829323	0.171467	0.679452	0.091861	1.13606	0.298308	0.128074	0.561525	0.407534	0.109934	DR009370	LRC09308_1	Ferritin (Fragment)	Q7Z2W1	4e-18	Hypothetical protein MGC75752	Q6P4N0_XENTR	2e-21
Lr_Cu2CF_34D12	1.02823	0.317793	0.692968	0.149502	0.96237	0.113673	2.96155	0.506734	3.126	0.923609	DR009349	LRC05703_1	Chymotrypsin-like variant (Fragment)	Q53FV9	4e-32	Chymotrysin precursor	O46137_LUMRU	1e-126	Eisenia fetida clone CST2-2 lumbrokinase mRNA	AY684712	5e-73
Lr_Cu2CF_34C11	0.869349	0.159937	0.597173	0.148176	0.980244	0.282468	2.29037	0.627043	2.25986	0.728712	DR009353	LRC01347_1	Von Willebrand factor precursor (vWF)	P04275	2e-19	CG15828-PA	Q9VLA0_DROME	3e-34	Eisenia andrei cDNA clone EAI10691	BP525131	1e-24
Lr_Cu2CF_34C05	0.943528	0.320471	0.58195	0.1176	0.727366	0.261493	1.7671	1.07362	1.2776	0.353456	DR009343	LRC02745_1				Hypothetical protein	Q5BG31_EMENI	3e-06
Lr_Cu2CF_34A08	0.995415	0.109042	0.969993	0.0640221	0.993866	0.0231953	1.05553	0.050702	1.73122	3.00106	DR009358	LRC09298_1
Lr_Cu2CF_33G11	0.774049	0.307773	1.41308	0.0264783	1.91346	0.584994	0.435082	0.14902	0.799023	0.375381	DR009329	LRC00060_6							Lumbricus terrestris mitochondrion	LTU24570	0
Lr_Cu2CF_33F06	0.970991	0.182121	1.06343	0.392432	1.62696	0.63971	0.482159	0.454357	1.30357	0.316636	DR009302	LRC09253_1
Lr_Cu2CF_33C09	1.31042	0.607534	1.0151	0.495213	1.26758	0.280324	2.03167	0.746083	3.7413	1.34229	DR009313	LRC00063_1							Eisenia andrei cDNA clone EAI10043 similar to phosphoenolpyruvate carboxykinase	BP524539	2e-21
Lr_Cu2CF_33A02	0.938232	0.526673	0.736494	0.219048	1.14572	0.474034	1.03622	0.820511	3.90219	0.881459	DR009286	LRC08726_1	Elastase 2A	Q6ISU5	8e-21	ARSP1	Q8I6N3_EISFO	7e-68	Eisenia fetida lumbrokinase-4 precursor	AY438623	4e-57
Lr_Cu2CF_32H12	0.742037	0.264638	1.03498	0.474063	0.985449	0.426405	0.476887	1.79294	1.18453	0.00929039	DR009297	LRC09250_1
Lr_Cu2CF_32F08	0.989828	0.0460875	1.28541	0.0516411	1.92551	0.694479	0.845953	0.0661224	0.893579	0.0962178	DR009270	LRC09228_1
Lr_Cu2CF_32E06	1.00038	0.504863	0.64529	0.482535	0.649693	0.412123	0.701582	0.538126	1.37822	0.982044	DR009263	LRC06608_1
Lr_Cu2CF_32D07	1.43502	0.62073	1.30203	0.289855	1.5364	0.725639	2.76898	0.710926	5.48316	2.54889	DR009280	LRC09236_1	Phosphoenolpyruvate carboxykinase, mitochondrial precursor [GTP] (EC 4.1.1.32)	Q16822	1e-28	Phosphoenolpyruvate carboxykinase (GTP)	P91756_LUMRU	1e-33	Eisenia andrei cDNA clone EAI10445 similar to Phosphoenol pyruvate carboxylase	BP524877	1e-91
Lr_Cu2CF_32C10	1.08564	0.16449	2.10714	0.463939	2.08392	0.45182	0.313293	0.340632	1.01936	0.200039	DR009296	LRC05551_4
Lr_Cu2CF_32B07	0.78513	0.311259	0.616614	0.138901	1.71711	1.02828	0.708148	0.717418	1.12758	0.878285	DR009256	LRC09000_1	CHIT1 protein (Fragment)	Q6ISC2	2e-15	MGC80644 protein	Q6GP67_XENLA	2e-16
Lr_Cu2CF_30H08	0.828176	0.775917	0.670491	1.13221	1.02386	0.833453	2.11071	0.417709	1.88896	1.3334	DR009232	LRC08674_1				Cell surface protein	Q816D8_BACCR	8e-08
Lr_Cu2CF_30H05	0.994482	0.750101	0.913922	0.09042	1.10324	0.300911	3.38654	0.90977	5.35743	1.69854	DR009207	LRC06540_3				Variable region-containing chitin-binding protein 3	Q8I9N0_BRAFL	1e-06	Eisenia andrei cDNA clone EAI10190	BP524928	4e-17
Lr_Cu2CF_30H04	1.03571	0.0604355	1.22496	0.0538784	0.968348	0.433934	2.10529	0.224023	1.92897	0.0621306	DR009215	LRC09183_1	Phosphoglycerate kinase (EC 2.7.2.3)	Q5J7W1	4e-97	Phosphoglycerate kinase 1 (EC 2.7.2.3)	PGK1_PIG	3e-96
Lr_Cu2CF_30G03	0.952579	0.258192	0.740877	0.101635	0.724923	0.116637	0.520933	0.0889285	0.732342	0.288459	DR009198	LRC09177_1							Earthworm (L.terrestris) extracellular globin chain c gene	LUMHBC	7e-17
Lr_Cu2CF_30D12	1.01039	0.196643	1.21013	0.102507	0.848626	0.285752	2.48618	0.656177	2.47871	0.428398	DR009233	LRC00283_2	Carboxypeptidase A4 precursor (EC 3.4.17.-)	Q9UI42	2e-55	LOC495367 protein	Q5U553_XENLA	7e-66	Eisenia andrei cDNA clone EAI10468 similar to Carboxypeptidase B	BP524487	1e-52
Lr_Cu2CF_30C03	0.839918	0.255065	1.37273	0.15125	1.8011	0.210771	0.320139	0.507041	0.436758	0.137103	DR009200	LRC09178_1
Lr_Cu2CF_29E12	1.09186	0.14981	0.793314	0.0205337	0.900422	0.601718	0.598828	0.693461	1.05972	0.151066	DR009206	LRC06024_1	FTH1 protein (Fragment)	Q6NS36	5e-12	Ferritin	Q6WNX5_9ACAR	9e-11
Lr_Cu2CF_29A10	0.890135	0.129051	0.715298	0.222846	1.46755	0.515983	0.249107	0.0294378	0.376601	0.31396	DR009199	LRC00805_1	Elastic titin (Fragment)	Q10465	1e-27	Uncoordinated protein 89	Q5W615_CAEEL	8e-28
Lr_Cu2CF_29A08	0.720613	0.380279	0.216799	0.298738	0.737071	0.504783	0.239702	0.0981082	0.518392	0.15016	DR009190	LRC08814_1	Ferritin, light polypeptide	Q96CU0	8e-16	Ferritin heavy chain polypeptide 1 (Fragment)	Q86LZ3_BRALA	3e-17
Lr_Cu2CF_27C10	1.12865	0.16641	1.29803	0.220172	1.17868	0.173556	2.49004	0.377204	2.70845	0.568489	DR009178	LRC05872_1	FTH1 protein (Fragment)	Q6NS36	6e-56	Ferritin heavy chain polypeptide 1 (Fragment)	Q86LZ3_BRALA	3e-67	Eisenia andrei cDNA clone EAI10539 similar to Ferritin	BP524592	9e-62
Lr_Cu2CF_27C02	1.0308	0.087887	1.07416	0.0961512	0.922787	0.0392349	1.91796	0.19037	2.16033	0.360528	DR009155	LRC00840_1	ADP-ribosylation factor 1	P84077	1e-97	ADP-ribosylation factor 2	ARF2_RAT	3e-96
Lr_Cu2CF_27A10	1.07508	0.316273	0.844216	0.24065	0.932707	0.305625	1.77198	0.398311	3.31191	0.40631	DR009157	LRC06165_1	Elastase 3B, pancreatic	Q5VU30	4e-18	Lumbrokinase-4	Q6T375_EISFO	1e-56	Eisenia andrei cDNA clone EAI10136 similar to fibrinolytic enzyme	BP524414	4e-48
Lr_Cu2CF_26F09	1.07475	0.244126	0.837674	0.129592	0.943846	0.222838	1.13222	1.60837	2.99521	0.731656	DR009138	LRC09133_1	Fructose-bisphosphate aldolase	Q6FI10	4e-33	ENSANGP00000012760	Q7PQZ8_ANOGA	4e-38
Lr_Cu2CF_26D07	1.27847	0.377289	1.13151	0.164428	1.08735	0.161846	2.0578	0.484464	2.65538	0.6386	DR009141	LRC09135_1							Eisenia andrei cDNA clone EAI10625 similar to Ribosomal protein L41	BP524745	4e-16
Lr_Cu2CF_26D06	1.1034	0.861669	1.36445	0.13222	1.63467	1.74086	0.602861	0.107746	0.651307	0.370699	DR009127	LRC05337_2	FTH1 protein (Fragment)	Q6NS36	2e-20	Ferritin	Q8WQM7_ARTSF	2e-22
Lr_Cu2CF_26D05	0.888841	0.118997	0.86159	0.0296834	0.715419	0.201387	0.511753	0.315428	0.580922	0.303773	DR009121	LRC09123_1
Lr_Cu2CF_26C07	0.798387	0.187966	0.555692	0.10976	0.63892	0.229044	1.2202	0.353251	1.81606	0.117005	DR009120	LRC09122_1							Eisenia andrei cDNA clone EAI10635	BP525103	2e-16
Lr_Cu2CF_25G10	1.09245	0.427058	0.821037	0.325172	0.676444	0.0312505	3.47339	1.02372	1.51634	1.58807	DR009103	LRC05673_1				Coelomic cytolytic factor 1	O77072_EISFO	0	Eisenia fetida coelomic cytolytic factor 1 (CCF1) mRNA	AF030028	0
Lr_Cu2CF_25G03	1.03365	0.079623	2.2087	1.14949	1.12844	0.080445	1.43594	0.305497	1.00146	0.0936785	DR009088	LRC09105_1
Lr_Cu2CF_25F01	0.876942	0.24791	1.06212	0.392967	1.14746	0.674604	2.0406	0.743346	1.36872	0.178747	DR009080	LRC07072_1	Cytochrome c oxidase subunit II	Q7YEH2	1e-57	Cytochrome c oxidase subunit 2 (EC 1.9.3.1)	COX2_LUMTE	4e-83	Lumbricus terrestris mitochondrion	LTU24570	1e-121
Lr_Cu2CF_25D09	0.858673	0.333103	0.571811	0.124112	0.544344	0.0578266	2.03254	0.159153	1.52877	0.118132	DR009109	LRC00069_4	Transmembrane protease, serine 9 (EC 3.4.21.-)	Q7Z410	2e-37	Chymotrysin precursor	O46137_LUMRU	1e-164	Eisenia fetida clone CST2-2 lumbrokinase mRNA	AY684712	2e-51
Lr_Cu2CF_25D04	1.06582	0.141509	0.342648	0.100121	0.731339	0.0686132	0.829891	0.435652	0.625496	0.604396	DR009084	LRC06195_2	FTH1 protein (Fragment)	Q6NS36	2e-15	Ferritin	Q8ISH6_9ARAC	4e-15
Lr_Cu2CF_25A05	1.19275	0.395238	1.40864	0.548992	1.26153	0.316769	2.37408	0.270821	2.62849	1.4156	DR009091	LRC09107_1
Lr_Cu2CF_24H12	0.61834	0.359314	1.42678	0.177703	1.57706	0.155537	2.04256	0.396647	2.1078	0.260126	DR009073	LRC09092_1	Cytochrome c oxidase subunit IV isoform 1,	Q6P666	2e-23	Cytochrome c oxidase subunit IV	Q27123_URECA	3e-60
Lr_Cu2CF_24G04	1.26816	0.407688	1.31881	0.886581	1.0346	0.0302356	4.02553	1.19062	2.3767	0.947596	DR008722	LRC08823_1
Lr_Cu2CF_24F11	0.999016	0.163775	0.848284	0.139597	1.3489	0.172824	1.44944	0.155979	2.63479	0.746666	DR009061	LRC02793_1
Lr_Cu2CF_24E12	0.923446	0.157595	1.4159	0.289459	0.511419	0.255083	0.864353	0.378016	1.62725	0.389451	DR009078	LRC09096_1
Lr_Cu2CF_24D10	0.752069	0.252451	0.676238	0.0699147	1.18384	0.389699	1.42947	0.227055	1.69695	0.372121	DR009062	LRC09083_1
Lr_Cu2CF_24C06	0.982471	0.619729	2.08103	0.541718	1.91938	1.43293	2.4595	1.11151	1.75842	1.25261	DR009052	LRC06490_1
Lr_Cu2CF_24C04	1.05353	0.366047	0.776842	0.274351	0.803166	0.108313	2.07318	0.244132	3.21754	0.559759	DR008208	LRC08443_1
Lr_Cu2CF_23H08	1.55605	0.891956	2.16964	1.03139	1.23328	0.167785	6.03296	0.716184	3.7791	0.669405	DR008698	LRC08803_1
Lr_Cu2CF_23H05	1.08206	0.132297	1.23378	0.379575	0.721566	0.202143	0.879237	0.0756471	0.575953	0.163625	DR008683	LRC08793_1
Lr_Cu2CF_23F12	1.05337	0.144534	1.148	0.277974	1.12505	0.17975	2.09554	0.872314	3.4321	0.723134	DR008703	LRC04208_1
Lr_Cu2CF_23F06	1.00873	0.0474336	1.06251	0.111611	1.05236	0.089023	1.23199	0.0685853	2.74157	4.83938	DR008688	LRC08796_1
Lr_Cu2CF_23D03	1.13412	0.355768	0.98422	0.243672	1.22451	0.465789	1.40013	0.281404	2.65619	0.414744	DR008679	LRC07426_1							Eisenia andrei cDNA clone EAI10216	BP524935	4e-15
Lr_Cu2CF_23C02	0.915478	0.150319	0.687604	0.196508	0.754586	0.0644516	2.10959	0.694507	1.06941	0.466941	DR008676	LRC08787_1				Destabilase I	Q25091_HIRME	4e-07
Lr_Cu2CF_23B06	0.948623	0.115731	0.965858	0.0915634	1.00367	0.167443	1.0082	0.02824	2.15845	7.99778	DR008681	LRC08791_1	HADH2 protein (Hydroxyacyl-Coenzyme A dehydrogenase, type II)	Q6IBS9	6e-73	ENSANGP00000015136	Q7QDK0_ANOGA	5e-73
Lr_Cu2CF_22F10	0.793061	0.243389	0.821252	0.220126	0.90341	0.361517	0.605831	0.488489	0.70771	0.289824	DR008648	LRC00103_3	Cytochrome c oxidase subunit I	Q9B2W6	1e-152	Cytochrome c oxidase subunit 1 (EC 1.9.3.1)	COX1_LUMTE	1e-174	Lumbricus terrestris mitochondrion	LTU24570	0
Lr_Cu2CF_22F02	0.858425	0.218187	0.572045	0.130795	0.711746	0.0748763	1.64083	0.421313	3.14387	0.721636	DR008622	LRC00067_2	Elastase 2A, preproprotein	Q6ISN8	8e-28	Lumbrokinase-5	Q6T374_EISFO	1e-106	Eisenia fetida lumbrokinase-5 precursor	AY438624	1e-64
Lr_Cu2CF_22C03	1.26027	0.455403	1.06218	0.174324	1.267	0.26441	2.12592	0.480337	2.65684	0.876104	DR008644	LRC06619_1
Lr_Cu2CF_22A07	1.0154	0.47044	0.530573	0.120042	0.827417	0.40951	0.776503	0.384453	1.58344	0.565529	DR008649	LRC08766_1							Eisenia andrei cDNA clone EAI10127 similar to Glovin II	BP524629	5e-25
Lr_Cu2CF_22A06	0.920947	0.176964	0.787221	0.108695	1.01396	0.197598	1.50808	0.4614	2.18991	0.307585	DR008635	LRC08754_1	Hypothetical protein FLJ16275	Q6ZNA5	3e-07	Stromal cell derived factor 2-like protein	Q6J206_BRABE	1e-18
Lr_Cu2CF_20H09	1.05044	0.477151	1.37865	0.152111	1.49304	0.155894	2.04658	1.21535	1.76676	0.112932	DR008586	LRC08716_1
Lr_Cu2CF_20H06	0.897527	0.206828	1.93103	0.718739	1.85053	0.153953	0.946523	0.149804	2.15525	0.820335	DR008591	LRC08720_1
Lr_Cu2CF_20D11	0.737835	0.274016	0.611597	0.328112	0.870569	0.23194	1.57028	0.803273	0.685856	0.165611	DR008597	LRC01061_1	Proteasome (Prosome, macropain)	Q53XL8	1e-86	26S protease regulatory subunit 4 (P26s4)	PRS4_DROME	6e-88
Lr_Cu2CF_19H12	0.693278	0.885176	1.59648	0.101463	0.950486	0.302275	2.28021	0.202038	1.77014	0.347605	DR008281	LRC08499_1
Lr_Cu2CF_19H03	1.1447	0.297041	1.02371	0.0956758	1.62191	0.02663	2.31248	0.774146	3.16007	0.20248	DR008234	LRC08463_1	Hypothetical protein FLJ37393	Q8N1W2	1e-20	RIKEN cDNA 5430400N05 gene	Q6P9R3_MOUSE	2e-19
Lr_Cu2CF_19C03	1.05645	0.189716	0.905559	0.0551948	0.775266	0.19562	1.10937	0.294091	3.78679	35.1616	DR008238	LRC08466_1	Carboxypeptidase A2 (Pancreatic)	Q53XS1	5e-09	Hypothetical protein ZC434.9a	Q23318_CAEEL	1e-10
Lr_Cu2CF_19B07	1.04106	0.0895093	1.42628	0.357032	1.70198	0.426317	0.298555	0.126587	1.09457	0.198765	DR008249	LRC08459_2
Lr_Cu2CF_19B01	0.995946	0.0631353	0.986841	0.101519	1.23892	0.0532614	1.17645	0.0947491	2.36361	1.49557	DR008246	LRC08473_1
Lr_Cu2CF_18H11	1.0035	0.0422637	1.05557	0.0275387	1.36868	0.197014	1.06145	0.0685901	2.48134	3.18963	DR008235	LRC08464_1
Lr_Cu2CF_18F10	1.02109	0.0293606	1.74303	0.298983	1.32112	0.0691686	1.82394	0.188764	2.5543	0.415928	DR008243	LRC08470_1				Theromacin	Q6T6C2_THETS	4e-11
Lr_Cu2CF_18F08	0.938503	0.10375	1.1759	0.281127	0.923816	0.399649	1.25718	0.577124	2.06306	0.311442	DR008224	LRC08454_1
Lr_Cu2CF_18C04	0.869877	0.283393	1.18609	0.128073	1.32995	0.414035	0.171178	0.429337	0.899339	0.0832492	DR008230	LRC08459_1
Lr_Cu2CF_18B02	1.03491	0.17761	1.41294	0.398062	1.05171	0.301886	1.48694	0.23654	2.26727	0.116947	DR008212	LRC03294_1	OTTHUMP00000016039 (Fragment)	Q5T6E0	4e-81	OTTHUMP00000039257 (OTTHUMP00000016039)	Q5T6D9_HUMAN	9e-80	Eisenia andrei cDNA clone EAI10892 similar to ribosomal protein L15	BP524442	3e-92
Lr_Cu2CF_17H09	1.19335	0.347457	0.972127	0.27261	1.33386	0.216999	1.9334	0.494956	2.77442	1.11202	DR008890	LRC07431_1							Eisenia andrei cDNA clone EAI10216	BP524935	3e-15
Lr_Cu2CF_17F09	1.26837	0.329347	1.11677	0.206581	1.52131	0.174839	2.19192	0.605378	2.83671	0.256042	DR008892	LRC08951_1				Subtilisin-chymotrypsin inhibitor-2A (CI-2A)	ICI2_HORVU	1e-15	Lumbricus terrestris chymotrypsin inhibitor precursor	AY756179	7e-16
Lr_Cu2CF_17E08	0.928858	0.152905	0.741425	0.0731408	1.23553	0.0464341	2.03406	0.329516	2.25132	0.301917	DR008889	LRC08948_1				Hypothetical protein	Q5DAV3_SCHJA	1e-08
Lr_Cu2CF_17B10	0.706003	0.661446	0.858321	0.293885	1.03615	0.568906	1.77929	0.396719	1.07786	0.462886	DR008886	LRC00339_2	Elastase 2A, preproprotein	Q6ISN8	2e-20	Lumbrokinase-4	Q6T375_EISFO	4e-66	Eisenia andrei cDNA clone EAI10599 similar to Fibrinolytic enzyme	BP524681	6e-48
Lr_Cu2CF_17B04	0.829703	0.246012	0.658096	0.0318473	1.03631	0.188987	0.39462	0.238792	1.18368	0.503184	DR008847	LRC04411_1							Lumbricus terrestris mitochondrion	NC_001673	1e-155
Lr_Cu2CF_17A10	1.05185	0.426322	0.816163	0.1716	1.0623	0.0721155	2.76243	0.830607	2.23984	5.41585	DR008888	LRC00048_4	Pancreatic lipase related protein 1 precursor (EC 3.1.1.3)	P54315	1e-39	Pancreatic triacylglycerol lipase precursor (EC 3.1.1.3)	LIPP_MYOCO	1e-38	Eisenia andrei cDNA clone EAI10069 similar to Triacylglycerol lipase	BP524556	1e-14
Lr_Cu2CF_16H01	0.749732	0.277792	0.632327	0.129626	0.6268	0.128078	1.72421	0.304446	1.08146	0.230127	DR008788	LRC08874_1
Lr_Cu2CF_16F12	0.650546	0.777542	0.966311	0.3953	1.4901	0.17493	1.0664	0.527798	0.917788	0.266203	DR008841	LRC08915_1
Lr_Cu2CF_16F01	0.953854	0.675461	1.07703	0.254569	0.677375	0.156775	3.22369	1.0245	1.81578	0.242879	DR008792	LRC08877_1
Lr_Cu2CF_16E06	0.467276	0.999664	0.278231	0.342189	0.5249	0.350743	1.2866	1.32668	1.1494	0.576684	DR008803	LRC00569_2	FTH1 protein (Fragment)	Q6NS36	2e-20	Ferritin	Q8WQM7_ARTSF	5e-22	Lumbricus terrestris mitochondrion	NC_001673	5e-80
Lr_Cu2CF_16C03	0.657304	0.560114	0.201761	0.396631	0.462854	0.450676	1.13096	0.30335	0.76611	0.514636	DR008793	LRC00971_1	FTH1 protein (Fragment)	Q6NS36	3e-23	Soma ferritin (EC 1.16.3.1)	FRIS_LYMST	8e-26
Lr_Cu2CF_16B11	1.122	0.297251	1.23696	0.661462	0.705506	0.914701	1.60137	0.573157	0.735208	0.147532	DR008833	LRC06580_1
Lr_Cu2CF_16B04	1.00343	0.00684572	0.938863	0.220576	0.882821	0.202266	2.06983	1.36945	2.68438	0.730687	DR008783	LRC04349_1
Lr_Cu2CF_16A12	1.21878	0.560289	1.3437	1.4212	1.52007	0.448069	3.0133	0.517346	2.50182	0.539407	DR008824	LRC00064_2	Ribosomal protein S3a	Q6NXR8	1e-98	40S ribosomal protein S3a (Fragment)	RS3A_FELCA	5e-92	HDAH10G03.F Leech Haementeria depressa cDNA library 5` similar to 40S ribossomal protein S3a	CN807206	4e-49
Lr_Cu2CF_16A10	1.00697	0.117159	0.872439	0.105814	1.11012	0.325536	0.447418	0.154069	0.828117	0.145069	DR008832	LRC02974_1	CHIT1 protein (Fragment)	Q6ISC2	2e-23	CG2989-PA	Q9W2Z3_DROME	7e-23
Lr_Cu2CF_16A02	0.780871	0.245946	0.729473	0.178328	0.971575	0.626789	2.17596	0.315264	3.20843	0.610833	DR008786	LRC06020_1
Lr_Cu2CF_16A01	0.967936	0.426791	0.453349	0.248644	0.912958	0.442125	2.89169	0.935042	2.20708	1.18354	DR008769	LRC05367_1	Cytochrome b	Q85KX6	6e-67	Cytochrome b	CYB_LUMTE	3e-87	Lumbricus terrestris mitochondrion	LTU24570	2e-50
Lr_Cu2CF_15F06	0.667146	0.344595	0.295866	0.334755	0.488326	0.301165	0.669568	0.168482	0.681083	0.321036	DR008738	LRC05947_1	CHI3L2 protein (Chitinase 3-like 2)	Q96F97	3e-25	Chitotriosidase precursor (EC 3.2.1.14)	Q6QJD2_MOUSE	1e-24
Lr_Cu2CF_15D08	0.997515	0.0631961	0.694521	0.135482	0.762564	0.0643581	2.33994	0.738893	1.98363	0.735064	DR008750	LRC05040_1				Coelomic cytolytic factor precursor	Q95VY3_LUMTE	5e-91	Lumbricus terrestris coelomic cytolytic factor precursor	AF395805	2e-65
Lr_Cu2CF_15D04	0.892671	0.139271	1.65499	0.559054	2.24932	0.772913	0.415283	0.158506	1.71781	1.06494	DR008726	LRC05337_3	FTH1 protein (Fragment)	Q6NS36	2e-19	Ferritin	Q8WQM7_ARTSF	1e-20
Lr_Cu2CF_15C12	0.813522	0.666131	0.24394	1.44257	0.6369	0.513091	0.491438	0.657845	1.28123	0.710781	DR008779	LRC08867_1
Lr_Cu2CF_15B12	0.974358	0.160707	1.2951	0.420358	2.47089	0.664511	0.0853472	0.379374	0.428234	0.0733897	DR008781	LRC05760_3							Lumbricus castaneus 16S ribosomal RNA gene	AY885579	1e-138
Lr_Cu2CF_15B10	0.954026	0.242042	0.460398	0.278786	0.936231	0.322475	0.289534	0.985074	1.35503	0.627821	DR008778	LRC02784_1	Ferritin (Fragment)	Q7Z2W1	1e-18	Hypothetical protein MGC75752	Q6P4N0_XENTR	2e-21
Lr_Cu2CF_15B08	1.32144	0.713921	1.06299	0.295564	1.32923	0.304915	2.71868	0.611963	4.42628	0.757028	DR008754	LRC08256_1	Agrin	Q5SVA2	2e-20	Hepatopancreas kazal-type proteinase inhibitor	Q6WVJ6_PENMO	1e-34	Eisenia andrei cDNA clone EAI11279 similar to proteinase inhibitor	BP524430	9e-28
Lr_Cu2CF_15B01	0.93893	0.0635804	1.02616	0.100962	0.821151	0.0964831	1.53307	0.578306	2.74586	1.97105	DR008570	LRC08706_1				Destabilase I	Q25091_HIRME	5e-34
Lr_Cu2CF_14H08	0.936523	0.264776	0.670547	0.125776	0.941555	0.09112	1.96186	0.833933	2.03221	0.5302	DR008551	LRC07400_2							Eisenia andrei cDNA clone EAI10893	BP525211	1e-26
Lr_Cu2CF_14G10	0.943482	0.0693096	1.58967	0.382376	1.52674	0.356881	1.86414	0.833437	1.77715	0.381886	DR008569	LRC08705_1
Lr_Cu2CF_14G08	1.36156	0.564148	0.983636	0.263622	1.14517	0.389348	3.16708	0.421787	2.6068	0.712443	DR008552	LRC02645_1							Eisenia andrei cDNA clone EAI10358 similar to fatty acid binding protein	BP524515	3e-49
Lr_Cu2CF_14G01	1.14854	0.176208	1.27277	0.172111	1.46758	0.227769	2.39128	0.385531	1.83169	0.480734	DR008531	LRC08678_1	Hypothetical protein FLJ20772	Q96F21	1e-09	4632406N01Rik protein	Q7TNQ8_MOUSE	6e-10
Lr_Cu2CF_14B12	1.0264	0.171274	0.830148	0.537327	1.05378	0.309756	0.755495	0.286146	2.32097	0.767416	DR008577	LRC08709_1				Destabilase I	Q25091_HIRME	2e-30
Lr_Cu2CF_14A11	1.14871	0.342407	1.15043	0.200945	1.13985	0.115643	0.821688	0.0666254	0.604534	0.194001	DR008566	LRC08702_1
Lr_Cu2CF_14A09	1.02931	0.570342	0.907222	0.13474	0.760677	0.0993979	0.424318	0.302789	0.470837	0.0544791	DR008568	LRC08704_1
Lr_Cu2CF_14A03	1.14285	0.284055	0.953266	0.144546	1.25358	0.326029	0.818745	0.732347	1.2653	0.39625	DR008541	LRC08683_1
Lr_Cu2CF_13H08	0.983723	0.154143	1.56471	0.198685	1.62223	0.14112	2.52503	1.10617	2.29051	0.159717	DR009029	LRC09059_1
Lr_Cu2CF_13G11	0.946119	0.168197	1.53285	0.0598549	1.80781	0.0684448	2.51394	0.157318	1.70882	0.281014	DR008523	LRC08671_1
Lr_Cu2CF_13D11	1.12996	0.139641	2.76108	2.06041	1.08004	0.326617	1.02958	0.243536	0.789651	0.0553868	DR008524	LRC08672_1
Lr_Cu2CF_13D09	1.04015	0.0491813	2.31471	0.575011	1.80327	0.355019	2.75691	0.570512	1.5228	0.139097	DR009037	LRC09065_1
Lr_Cu2CF_13D03	0.780662	0.203075	1.09364	0.325648	1.26367	0.447336	1.58118	0.404252	0.944254	0.261413	DR009011	LRC06056_1				NOP56	Q6DRE5_BRARE	7e-07
Lr_Cu2CF_13B05	1.04706	0.0688029	1.30408	0.782636	0.964507	0.308834	2.16541	0.788083	0.619629	0.313075	DR009025	LRC09055_1
Lr_Cu2CF_13A06	0.989081	0.5596	0.595799	1.39366	1.21947	0.303012	1.69718	0.933259	1.02951	0.25979	DR009017	LRC09050_1
Lr_Cu2CF_12H09	0.653609	0.390479	1.59289	0.587481	1.11617	0.386409	1.43114	0.321238	1.19445	0.0444822	DR008993	LRC00681_1	Ribosomal protein S24	Q5T0P8	3e-29	Ribosomal protein S24	Q6F461_PLUXY	2e-28	Eisenia andrei cDNA clone EAI10191 similar to ribosomal protein S24	BP524474	1e-171
Lr_Cu2CF_12H04	0.970731	0.0666524	1.32692	0.274359	1.08946	0.204749	1.98884	0.751065	2.26258	0.40583	DR008975	LRC03548_1	H1 histone family, member 0	Q8N6R3	8e-11	Histone H1	Q8MYC2_MYTCH	3e-21	Eisenia andrei cDNA clone EAI10436 similar to histone H1	BP524342	1e-127
Lr_Cu2CF_12G05	1.02593	0.0621901	1.06202	0.210427	1.04896	0.0362444	2.36605	0.474452	1.93427	0.309384	DR008967	LRC09011_1
Lr_Cu2CF_12F12	0.926066	0.0957763	1.33694	0.285522	0.839966	0.189847	1.90832	1.42391	3.19087	1.9784	DR009008	LRC09043_1	Guanylate binding protein 1, interferon-inducible, 67kDa	Q5T8M1	5e-21	Guanylate binding protein 1	Q5D1D6_CERAE	2e-20
Lr_Cu2CF_12F02	1.1297	0.2755	0.781689	0.0495614	1.18986	0.0820232	3.225	0.532238	2.20685	0.332808	DR008970	LRC09014_1
Lr_Cu2CF_12D09	0.995369	0.176477	1.21059	0.113942	0.906505	0.35391	3.27539	1.37425	1.98317	0.634981	DR009000	LRC03400_2	Pancreatic lipase	Q5VSQ2	1e-33	Pancreatic triacylglycerol lipase precursor (EC 3.1.1.3)	LIPP_MYOCO	1e-33	Eisenia andrei cDNA clone EAI10069 similar to Triacylglycerol lipase	BP524556	7e-16
Lr_Cu2CF_12C12	0.87468	0.379464	0.689249	0.0317603	0.629006	0.186725	1.08792	0.360074	1.42318	1.35225	DR009002	LRC09038_1	WW domain-binding protein 2 (WBP-2)	Q969T9	1e-07	ENSANGP00000020181 (Fragment)	Q7PV61_ANOGA	2e-15
Lr_Cu2CF_12C07	1.29108	0.638059	1.77645	0.323715	1.96816	0.485803	3.68314	0.697028	2.22909	0.292842	DR008984	LRC09024_1
Lr_Cu2CF_12C03	0.686667	0.322086	0.418592	0.132295	0.810569	0.200376	2.07238	0.378462	1.12878	0.276394	DR008966	LRC02996_2							Eisenia andrei cDNA clone EAI10380	BP524995	1e-45
Lr_Cu2CF_12B10	0.913291	0.120487	0.400185	0.0103166	0.300992	0.169789	0.851658	0.161965	0.502813	0.164557	DR008989	LRC09029_1
Lr_Cu2CF_12B09	0.99083	0.15337	1.42772	0.420313	1.41775	0.217318	2.91683	0.54918	1.37958	0.440947	DR008978	LRC09020_1	Hypothetical protein FLJ20487	Q9NX18	7e-30	ENSANGP00000013481 (Fragment)	Q7QLB7_ANOGA	1e-32
Lr_Cu2CF_12A12	0.878228	0.418659	0.754922	0.303198	0.89169	0.630913	2.43052	1.55078	1.65926	0.346052	DR009005	LRC09041_1	Cytochrome c oxidase subunit I	Q9B2W6	2e-46	Cytochrome c oxidase subunit 1 (EC 1.9.3.1)	COX1_LUMTE	3e-59	Lumbricus terrestris mitochondrion	NC_001673	1e-84
Lr_Cu2CF_11H10	0.983323	0.119274	1.57732	0.0718407	1.299	0.25653	1.89689	0.154117	2.88414	0.619213	DR008960	LRC09004_1
Lr_Cu2CF_11H08	1.02363	0.097254	1.03298	0.149909	1.32029	0.0963201	2.61422	0.390675	1.82522	0.807047	DR008939	LRC08306_1
Lr_Cu2CF_11H06	0.996946	0.134613	1.11828	0.167755	1.00325	0.04427	2.10166	0.382211	0.705589	0.159067	DR008942	LRC08985_1				Clone ZZZ49 mRNA sequence	Q86DW2_SCHJA	1e-13
Lr_Cu2CF_11H01	0.996036	0.155746	0.306578	14.3334	0.946114	0.230767	0.481662	0.267439	1.67851	0.212378	DR008932	LRC08983_1
Lr_Cu2CF_11F07	0.835412	0.366507	1.57298	0.144032	1.17477	0.257822	1.92262	0.276389	0.865001	0.118846	DR008936	LRC08987_1
Lr_Cu2CF_11E06	1.03633	0.132887	0.970352	0.077775	1.01891	0.20545	1.83405	1.35193	1.02351	0.138082	DR008944	LRC08991_1
Lr_Cu2CF_11D10	0.907213	0.120102	0.615298	0.0727909	0.394688	0.218911	1.59729	0.170846	1.00566	0.199849	DR008951	LRC08995_1
Lr_Cu2CF_11D03	1.02935	0.144291	1.33975	0.0363487	1.46959	0.180424	1.95689	1.39158	1.16261	0.144972	DR008933	LRC08984_1
Lr_Cu2CF_11C10	0.918883	0.0910795	1.71366	0.617738	1.08876	0.166088	2.14902	0.504041	2.03338	0.381263	DR008952	LRC08996_1	60S ribosomal protein L24 (Ribosomal protein L30)	P83731	8e-37	60S ribosomal protein L24	RL24_GILMI	1e-36
Lr_Cu2CF_11C07	1.05377	0.0920965	1.26244	0.24996	1.25051	0.181812	1.113	0.252132	6.25224	358.67	DR008938	LRC08989_1
Lr_Cu2CF_11C02	0.935448	0.256739	0.645835	0.151653	0.695878	0.0390633	2.21305	1.49835	0.8181	0.0937749	DR008929	LRC08980_1	DGCR14 protein (DiGeorge syndrome critical region 14)	Q96DF8	3e-14	MGC82189 protein	Q6GR02_XENLA	4e-14
Lr_Cu2CF_11C01	1.07207	0.178973	0.93066	0.258988	0.841163	0.0169224	2.20682	0.666053	0.905335	0.238486	DR008907	LRC08963_1
Lr_Cu2CF_11B11	0.765813	0.245667	0.84532	0.188499	0.322198	0.428151	2.46553	0.786833	4.98835	1.85081	DR008957	LRC06342_1	CTRB1 protein	Q6GPI1	6e-28	Lumbrokinase-5	Q6T374_EISFO	1e-105	Eisenia fetida lumbrokinase-5 precursor	AY438624	2e-60
Lr_Cu2CF_11B07	0.899106	0.167605	1.19101	0.239865	0.792596	0.0428937	2.31462	0.649886	2.10611	0.341306	DR008940	LRC08990_1							Eisenia andrei cDNA clone EAI10893	BP525211	1e-13
Lr_Cu2CF_10H01	0.854228	0.22178	0.671244	0.298388	0.905176	0.249851	0.620209	0.798316	1.33688	0.280197	DR008497	LRC08651_1				Hypothetical protein MM1866	Q8PVU4_METMA	8e-32
Lr_Cu2CF_10G08	0.682989	0.410111	0.90219	0.464178	1.18188	0.28717	2.02681	0.766111	1.10965	0.0506041	DR008900	LRC02718_1	Phosphoenolpyruvate carboxykinase, mitochondrial precursor [GTP] (EC 4.1.1.32)	Q16822	6e-73	Phosphoenolpyruvate carboxykinase	Q9XYR4_SCHMA	1e-78	Eisenia andrei cDNA clone EAI10043 similar to phosphoenolpyruvate carboxykinase	BP524539	1e-89
Lr_Cu2CF_10E09	0.9785	0.224763	1.29248	0.312946	1.4238	0.309208	2.4628	0.543731	1.979	0.591623	DR008918	LRC08971_1							Eisenia andrei cDNA clone EAI10004	BP524879	2e-06
Lr_Cu2CF_10D03	0.649944	0.576798	1.34343	0.183339	1.55463	1.18379	1.37994	0.244577	1.69138	0.138261	DR008502	LRC08656_1
Lr_Cu2CF_10D02	0.804295	0.281756	0.709462	0.141755	0.801801	0.43597	0.51653	0.850948	0.526128	0.387056	DR008507	LRC08660_1	UTP--glucose-1-phosphate uridylyltransferase 2 (EC 2.7.7.9)	Q16851	4e-20	Ugp2 protein (Fragment)	Q8R0M2_MOUSE	6e-19
Lr_Cu2CF_10A09	0.792495	0.516159	0.491545	0.39128	0.580472	0.263189	0.283729	0.462925	0.509503	0.51761	DR008896	LRC05551_3
Lr_Cu2CF_10A01	1.0493	0.37536	2.23428	0.641016	1.05883	0.100754	6.83515	7.04871	3.9823	1.5255	DR008504	LRC08658_1
Lr_Cu2CF_09E12	1.14492	0.217888	1.24341	0.0494265	1.21191	0.290502	1.06788	0.288574	0.675609	0.482841	DR008508	LRC08661_1							Earthworm DNA sequence	LUMBT	1e-16
Lr_Cu2CF_09D09	0.997731	0.227022	0.532147	0.0570093	0.439155	0.0824575	0.80942	0.113423	0.72587	0.0274896	DR008470	LRC08635_1
Lr_Cu2CF_09C12	0.923378	0.281754	0.930604	0.0332438	0.597004	0.0839002	0.78715	0.135429	0.493091	0.0690034	DR008480	LRC08641_1
Lr_Cu2CF_09C10	0.924253	0.335179	2.04774	0.146093	2.10395	1.13723	2.14107	0.440072	1.99288	0.459258	DR008487	LRC08646_1
Lr_Cu2CF_09B12	1.12046	0.159186	2.04481	0.406249	2.3931	5.92962	1.31123	0.635078	0.869286	0.230627	DR008482	LRC08643_1
Lr_Cu2CF_09B11	0.775246	0.381079	1.11621	0.408092	0.714584	0.326474	0.68605	1.00922	0.726521	0.525921	DR008494	LRC02660_1	60S ribosomal protein L17 (L23)	P18621	2e-70	Rpl17 protein (Fragment)	Q80V08_MOUSE	8e-71	Eisenia andrei cDNA clone EAI10324 similar to ribosomal protein L17	BP524444	0
Lr_Cu2CF_09B05	1.13534	0.177998	2.00689	0.229554	1.88623	0.298776	2.55879	1.00802	2.0142	0.307762	DR008464	LRC08631_1
Lr_Cu2CF_09B01	1.33037	0.503536	1.97652	0.487545	1.95576	1.32094	2.95077	1.05188	2.29265	0.766781	DR008446	LRC08616_1
Lr_Cu2CF_08H04	0.985376	0.0167851	1.16097	0.0845556	1.07159	0.14034	0.916553	0.130236	0.56549	0.29346	DR008406	LRC08590_1
Lr_Cu2CF_08G07	1.06043	0.337261	1.06158	0.0899937	1.1938	0.309873	1.94001	0.33572	2.68569	0.278066	DR008419	LRC07626_1	Membrane-bound phosphatidic acid-selective phospholipase A1 (Lipase H)	Q8WWY8	8e-16	Membrane-bound phosphatidic acid-selective phospholipase A1 (Lipase H)	Q8WWY8_HUMAN	3e-14
Lr_Cu2CF_08F04	1.07046	0.164343	0.377573	3.10897	0.736923	0.209585	1.29484	0.327751	1.78438	0.211799	DR008408	LRC05551_1
Lr_Cu2CF_08C10	0.881924	0.32051	0.726377	0.25927	0.661645	0.164499	2.77993	0.852516	3.6789	0.75624	DR008443	LRC00067_1	Elastase 2A, preproprotein	Q6ISN8	3e-27	Lumbrokinase-5	Q6T374_EISFO	1e-103	Eisenia fetida lumbrokinase-5 precursor	AY438624	1e-58
Lr_Cu2CF_08C01	1.11221	0.128754	1.39306	0.637357	1.40411	0.126331	2.19761	0.331923	2.46768	0.523737	DR008417	LRC00674_1	RPS21 protein (Fragment)	Q6FGH5	3e-31	CG2986-PA	O76927_DROME	1e-30	Eisenia andrei cDNA clone EAI10560 similar to ribosomal protein S21	BP524472	1e-124
Lr_Cu2CF_08B01	1.03781	0.10217	1.05007	0.237174	0.907043	0.362257	2.12743	0.375526	1.64455	0.250983	DR008393	LRC08580_1
Lr_Cu2CF_07G12	1.21002	0.375255	1.42887	0.462931	1.22799	0.209801	3.91998	0.525792	4.13657	1.26063	DR008395	LRC02820_1	Polyadenylate-binding protein 1 (Poly(A)	P11940	2e-34	Polyadenylate binding protein	O57336_PETMA	3e-30
Lr_Cu2CF_07G07	0.857158	0.14276	0.760361	0.0995407	0.902601	0.0610777	1.78596	0.367474	1.27019	0.319601	DR008383	LRC08573_1
Lr_Cu2CF_07E11	0.995838	0.0353179	1.10176	0.0358848	1.2183	0.130933	2.82011	1.61206	1.18958	0.219051	DR008398	LRC08584_1
Lr_Cu2CF_07E07	1.04922	0.172303	0.947876	0.172448	1.26513	0.241995	2.1519	0.512305	1.55518	0.0432088	DR008385	LRC08575_1
Lr_Cu2CF_07C08	0.976973	0.103687	0.406995	0.4624	0.997824	0.302913	1.86855	0.478579	1.00265	0.147845	DR008401	LRC04849_1
Lr_Cu2CF_07B11	1.07176	0.133045	1.01468	0.341256	1.28985	0.246881	1.80041	0.438264	2.94744	1.47072	DR008404	LRC05613_1	Probable aminopeptidase NPEPL1 (EC 3.4.11.-)	Q8NDH3	1e-12	Aminopeptidase (Fragment)	O01357_LUMRU	1e-131
Lr_Cu2CF_05E07	1.68423	1.11749	1.96822	8.52175	10.4583	1.08999	0.163792	0.431428	0.157293	0.115102	DR008384	LRC08574_1							Lumbricus terrestris mitochondrion	LTU24570	1e-159
Lr_Cu2CF_05B07	1.04271	0.107815	1.64336	0.955159	0.956654	0.14995	0.519281	0.169505	0.710549	0.211603	DR008387	LRC04606_1
Lr_Cu2CF_03H04	1.05758	0.0667003	1.35921	0.166369	2.42391	1.82975	1.4584	0.290305	1.44966	0.481501	DR008328	LRC08539_1
Lr_Cu2CF_03F01	1.15531	0.334476	1.56919	0.476538	0.990247	0.157298	1.28828	0.363318	2.73956	0.449439	DR008332	LRC08543_1	RPL28 protein	Q6IAY0	3e-32	Ribosomal protein L28	Q5D219_9VEST	2e-34	Eisenia andrei cDNA clone EAI10775 similar to ribosomal protein L28	BP524449	3e-64
Lr_Cu2CF_03E10	1.20833	0.550761	1.75546	0.286851	1.23674	0.307818	0.955029	0.944715	3.6228	0.250263	DR008366	LRC00799_3	Actin, cytoplasmic 1 (Beta-actin)	P60709	0	Beta actin	Q70GP2_HOMGA	0	L.terrestris mRNA for actin (1603 bp)	LTACT1603	0
Lr_Cu2CF_03E05	1.16565	0.253213	0.652719	0.423483	1.19462	0.430026	0.182399	0.801305	0.428596	0.134432	DR008349	LRC00844_3	FTH1 protein (Fragment)	Q6NS36	5e-32	Ferritin heavy chain polypeptide 1 (Fragment)	Q86LZ3_BRALA	1e-35
Lr_Cu2CF_03D08	0.986351	0.105712	1.12853	0.0333781	1.40379	0.298905	2.47511	0.533243	3.25919	0.15764	DR008344	LRC00073_2	SLC25A5 protein (Fragment)	Q6NVC0	3e-68	Hypothetical protein	Q5DFR4_SCHJA	1e-124	HDAH04A02.F Leech Haementeria depressa cDNA library 5` similar to mitochondrial ADP/ATP translocator protein	CN807496	8e-11
Lr_Cu2CF_03C06	0.896432	0.157042	0.523658	0.0813947	0.509924	0.122933	0.850559	0.140114	0.50904	0.186886	DR008341	LRC08549_1	Ferritin (Fragment)	Q7Z2W1	4e-17	Hypothetical protein MGC75752	Q6P4N0_XENTR	8e-21
Lr_Cu2CF_03B07	0.866255	0.405005	0.904304	0.519769	1.48009	0.444651	0.135409	1.71239	0.344427	0.190264	DR008350	LRC00971_2	FTH1 protein (Fragment)	Q6NS36	2e-21	Ferritin	Q8ISH6_9ARAC	8e-26
Lr_Cu2CF_02G12	1.15805	0.253617	0.5377	0.192053	0.829676	0.382996	1.13088	0.424299	1.44919	0.37179	DR008334	LRC05634_1	NADH dehydrogenase subunit 1	Q7YEG1	2e-74	NADH-ubiquinone oxidoreductase chain 1 (EC 1.6.5.3)	NU1M_LUMTE	1e-117	Lumbricus terrestris mitochondrion	LTU24570	1e-106
Lr_Cu2CF_02G08	0.746758	0.24501	0.324983	0.163237	0.57194	0.202829	0.463128	0.224968	0.616299	0.140196	DR008322	LRC08533_1
Lr_Cu2CF_02C09	0.999005	0.106987	0.466936	0.0670726	0.653555	0.0741074	0.816582	0.204192	0.871696	0.139602	DR008317	LRC08530_1	EAP30 subunit of ELL complex	Q96H20	2e-27	Hypothetical protein	Q5RJU0_XENTR	6e-27
Lr_CHECF_86F03	0.717986	0.49009	1.2079	0.185431	1.52075	0.116484	0.498606	0.337132	1.4958	0.347146	DR696754	LRC11136_1							Lumbricus castaneus 16S ribosomal RNA gene	AY885579	4e-48
Lr_CHECF_85E07	0.864831	0.213815	0.630973	0.189337	0.819605	0.0281998	0.459107	0.402203	1.43549	0.432607	DR696721	LRC11119_1				Hemoglobin chain d2 precursor	O61234_LUMTE	4e-68	Lumbricus terrestris hemoglobin chain d2 gene	LTU55074	0
Lr_CHECF_85D01	0.807862	0.404807	1.24155	1.34431	1.15774	13.6915	0.378758	0.0660087	0.701295	0.173934	DR696795	LRC04790_3							Lumbricus terrestris mitochondrion	NC_001673	0
Lr_CHECF_84B02	1.02148	0.162782	1.14394	0.319788	1.47759	0.389823	1.16989	0.0904246	2.13949	1.31128	DR696735	LRC10232_1
Lr_CHECF_83H10	1.24864	0.323416	1.72721	0.135214	2.21737	0.644666	0.571881	1.1335	1.04151	0.286499	DR696717	LRC04411_2							Aporrectodea rosea mitochondrial ribosomal RNA small subunit	AODMTRRSS	1e-148
Lr_CHECF_83F10	1.00645	0.0527695	1.31379	0.409636	0.945719	0.125561	1.46059	0.015759	2.69503	2.60993	DR696720	LRC02966_1	Ubiquinol-cytochrome c reductase iron-sulfur subunit, mitochondrial precursor (EC 1.10.2.2)	P47985	6e-71	Hypothetical protein MGC76317	Q6PBC5_XENTR	2e-73
Lr_CHECF_83A08	0.795606	0.190461	0.543014	0.565035	0.793405	0.360833	0.559918	0.720982	0.854702	0.032408	DR696836	LRC11174_1
Lr_CHECF_82H03	0.945666	0.116918	1.01998	0.293666	1.29174	0.47116	0.338841	0.358869	1.10343	0.153748	DR076809	LRC10244_1
Lr_CHECF_82G02	1.04985	0.0817346	1.62576	0.237138	1.12101	0.129944	0.277053	0.278404	0.44773	0.13542	DR076803	LRC00115_2	Ribosomal protein S27A (Fragment)	Q8WYN9	4e-23	Ubiquitin/ribosomal protein S27a fusion protein	Q8WQK2_BRABE	1e-21	Eisenia andrei cDNA clone EAI10839 similar to ribosomal protein S27a	BP524477	2e-71
Lr_CHECF_82C07	1.014	0.271199	1.11844	0.346797	0.76724	0.143685	1.58636	0.277026	2.04935	0.804535	DR076817	LRC00403_2	40S ribosomal protein S5	P46782	7e-99	40S ribosomal protein S5	RS5_HUMAN	2e-97	Eisenia andrei cDNA clone EAI10107 similar to ribosomal protein S5	BP524460	1e-131
Lr_CHECF_81B07	0.898012	0.116393	0.927106	0.255374	1.18286	0.173134	0.321178	0.758379	0.334841	0.132098	DR076786	LRC00106_5	Cytochrome c oxidase subunit II	Q7YEH2	2e-61	Cytochrome c oxidase subunit 2 (EC 1.9.3.1)	COX2_LUMTE	9e-87	Lumbricus terrestris mitochondrion	LTU24570	1e-156
Lr_CHECF_81B06	1.51758	1.11586	1.25327	0.237447	2.33049	0.872076	5.28285	2.57891	4.39962	0.450931	DR076771	LRC10277_1
Lr_CHECF_81A04	1.22562	0.918412	2.95395	0.606838	1.21095	0.487561	0.62006	0.619449	0.453759	0.182878	DR076770	LRC10276_1
Lr_CHECF_80G06	0.513376	0.807905	0.921356	0.0714323	0.935608	0.0783795	0.913777	0.228492	1.51387	0.350308	DR077107	LRC10479_1	Hypothetical protein DKFZp686P13170	Q6AW98	1e-128	IS10 transposase	Q7BN10_SALTI	1e-127
Lr_CHECF_80D08	1.04	0.316995	1.95485	1.27053	1.19108	0.34217	1.82775	0.538765	3.01551	0.811553	DR077116	LRC00938_3	Ribosomal protein S20	Q5M8S9	3e-56	40S ribosomal protein S20	Q90YQ3_ICTPU	6e-55	Eisenia andrei cDNA clone EAI10627 similar to ribosomal protein S20	BP524471	7e-22
Lr_CHECF_80C01	0.850329	0.196055	1.14578	0.543149	0.88934	0.150983	2.1304	0.804489	1.58012	0.291073	DR077100	LRC06047_1	Cysteine and glycine-rich protein 3 (Cysteine-rich protein 3)	P50461	1e-13	Hypothetical protein	Q5BS50_SCHJA	7e-19	Eisenia andrei cDNA clone EAI11196	BP525338	7e-13
Lr_CHECF_79D07	0.28475	1.82998	1.07289	0.138368	0.982732	0.105867	1.24499	0.0139887	0.926877	0.115929	DR077071	LRC09600_1
Lr_CHECF_78H06	0.860017	0.308501	1.10903	0.33667	2.00561	0.19691	3.07819	0.939636	1.83264	0.521054	DR076745	LRC02217_1
Lr_CHECF_77C12	0.978396	0.0484894	1.03992	0.16288	1.05664	0.0531384	1.50332	0.345062	2.33811	0.671328	DR076731	LRC10238_1							Eisenia andrei cDNA clone EAI10842	BP525188	5e-17
Lr_CHECF_76E12	1.04218	0.285996	0.982457	0.144602	1.25253	0.137328	3.20513	1.05703	4.07576	1.17935	DR076713	LRC10247_1	CNN3 protein (Fragment)	Q6FHA7	7e-12	Calponin homolog	P91888_SCHMA	7e-41
Lr_CHECF_75H10	1.17667	0.391977	0.953047	0.0449232	1.00793	0.0852089	0.605758	0.206259	0.821814	0.0977683	DR076690	LRC10237_1
Lr_CHECF_75E11	0.858413	0.382238	1.0239	0.845684	0.684537	0.679945	0.440823	0.150439	0.794234	0.0897098	DR076685	LRC01235_5	ATP synthase F0 subunit 6	Q6R0Z3	5e-31	ATP synthase a chain (EC 3.6.3.14)	ATP6_LUMTE	1e-91	Lumbricus terrestris mitochondrion	LTU24570	2e-32
Lr_CHECF_73G10	1.40321	0.665533	1.03526	0.45442	1.15273	0.769686	1.40976	0.249019	3.92042	1.73013	DR076532	LRC08229_1				Hemerythrin	Q674M7_HIRME	1e-42	Eisenia andrei cDNA clone EAI10642 similar to MYOHEMERYTHRIN ISOFORM 1	BP524524	6e-66
Lr_CHECF_73F09	0.952094	0.0722472	0.944313	0.054419	0.954453	0.132157	0.483824	0.0664215	0.914678	0.168006	DR076531	LRC10140_1
Lr_CHECF_73C05	0.868387	0.38315	0.757769	0.208901	0.660341	0.13166	2.90072	0.310349	2.4583	0.30469	DR076527	LRC07835_1	Notch1 preproprotein variant (Fragment)	Q59ED8	5e-22	Notch homolog 1	Q5SXM3_HUMAN	2e-20
Lr_CHECF_72H09	0.87564	0.480894	0.499171	0.100426	0.60994	0.140103	1.41775	0.549047	2.07801	0.438205	DR076477	LRC05857_2				Extracellular globin IV (Erythrocruorin)	GLB4_LUMTE	6e-67	Eisenia andrei cDNA clone EAI10603 similar to Globin IV	BP524384	1e-135
Lr_CHECF_72D08	1.08161	0.259121	1.3039	0.516358	1.53291	0.435024	0.332244	1.66646	0.650271	0.319734	DR076479	LRC09511_1							Eisenia andrei cDNA clone EAI10128 similar to putative senescence-associated protein	BP524546	7e-75
Lr_CHECF_72B08	0.848441	0.184457	0.43851	0.125053	0.66451	0.343859	0.493087	0.290071	1.16244	0.0793613	DR076483	LRC00103_7	Cytochrome c oxidase subunit I	Q9B2W6	1e-123	Cytochrome c oxidase subunit 1 (EC 1.9.3.1)	COX1_LUMTE	0	Lumbricus castaneus isolate 1 cytochrome oxidase subunit I (COI) gene	DQ092905	0
Lr_CHECF_71E01	0.907622	0.109645	0.788198	0.0688361	0.337656	0.308339	0.736278	0.169566	0.855476	0.102359	DR076413	LRC10052_1
Lr_CHECF_71D12	1.00155	0.0267333	0.95062	0.0861627	0.985948	0.0860965	1.72342	0.240115	2.02031	0.0706447	DR076443	LRC08283_1	ATP synthase F0 subunit 6	Q6R0Z3	2e-30	ATP synthase a chain (EC 3.6.3.14)	ATP6_LUMTE	1e-92	Lumbricus terrestris mitochondrion	LTU24570	1e-29
Lr_CHECF_71B11	1.28066	0.66003	0.429377	0.119153	0.678084	0.153362	0.590603	0.0725947	0.666132	0.106664	DR076447	LRC10076_1
Lr_CHECF_70C06	0.995219	0.243193	1.58494	0.684377	5.0822	0.375112	1.37223	0.386595	0.764183	0.0110881	DR076396	LRC10041_1
Lr_CHECF_70A10	0.978242	0.196665	0.937127	0.0999946	1.51415	1.25648	1.09035	0.0875551	1.39414	0.298756	DR076412	LRC10051_1
Lr_CHECF_69B06	0.981051	0.072455	0.706168	0.111659	0.690872	0.0666521	2.66998	0.905341	1.64247	0.272273	DR076364	LRC07400_3							Eisenia andrei cDNA clone EAI10893	BP525211	7e-22
Lr_CHECF_69A05	0.653144	1.47125	1.21625	0.290264	1.50127	0.271144	1.85824	0.144037	1.75265	0.0838184	DR076366	LRC00021_1	Myosin heavy chain, cardiac muscle beta isoform (MyHC-beta)	P12883	1e-120	Paramyosin	MYSP_MYTGA	0
Lr_CHECF_68D04	0.754244	0.239367	1.23252	0.301106	1.70873	0.308753	1.11109	0.551013	2.10528	0.470764	DR076321	LRC00587_1	Actin, gamma 1	Q5U032	1e-113	Actin 5 (Fragment)	ACT5_DIPDE	1e-112	Eisenia andrei cDNA clone EAI10319 similar to actin	BP524360	0
Lr_CHECF_67F08	1.61343	0.975092	1.24758	0.79934	1.28247	0.629393	3.64671	0.651787	2.74162	0.0970414	DR076310	LRC09989_1				Hemoglobin linker chain L1	Q9GV76_LUMTE	6e-31	Eisenia andrei cDNA clone EAI10843 similar to Hemoglobin linker chain L2	BP524670	2e-40
Lr_CHECF_67F06	1.3032	0.914407	0.714063	0.877383	0.908841	0.496226	2.73312	0.353208	1.70885	0.266838	DR076319	LRC09728_1
Lr_CHECF_67B02	1.08376	0.660473	0.868483	0.796871	0.757664	0.328882	2.64444	0.297147	1.92699	0.399438	DR076303	LRC09984_1
Lr_CHECF_65F07	1.10798	0.608748	0.676876	0.352426	0.964881	0.490212	1.35321	0.50605	2.06437	1.29809	DR077037	LRC03220_2				NADH-ubiquinone oxidoreductase chain 6 (EC 1.6.5.3)	NU6M_LUMTE	4e-40	Lumbricus terrestris mitochondrion	NC_001673	1e-14
Lr_CHECF_65B10	1.17663	0.247515	1.44242	0.153131	2.37127	0.778391	1.98963	0.814522	1.54233	0.35027	DR077031	LRC05420_1							Eisenia andrei cDNA clone EAI11009	BP525266	3e-07
Lr_CHECF_64H04	1.04408	0.259211	0.984671	0.148456	1.48945	0.530748	0.462955	0.162849	0.52995	0.200699	DR076987	LRC10409_1	ATP synthase, H+ transporting, mitochondrial F1 complex, gamma polypeptide 1	Q5VYP3	1e-11	Putative mitochondrial ATP synthase gamma-subunit	Q6PPH6_9HEMI	4e-11	Mesenchytraeus solifugus ATP synthase gamma-like mRNA	AY613864	3e-07
Lr_CHECF_64G06	0.820988	0.204291	1.30467	0.097134	2.04232	0.548426	0.254148	0.111468	0.552998	0.436206	DR076986	LRC06016_1
Lr_CHECF_64C12	1.45123	0.7229	0.744302	0.900733	0.959207	0.139185	3.39053	0.236342	2.55452	1.49401	DR077008	LRC00717_1	Zinc finger protein 9 (A cellular retroviral nucleic acid binding protein)	Q5U0E9	5e-24	DNA-binding protein HEXBP (Hexamer-binding protein)	HEXP_LEIMA	4e-24
Lr_CHECF_64A04	0.860581	0.262706	0.565553	0.21141	0.98345	0.369708	0.748297	0.299645	1.83021	0.243347	DR076967	LRC10397_1
Lr_CHECF_63F09	0.908077	0.358846	0.809291	0.457144	2.6426	1.7552	0.214644	0.000690365	0.855006	0.237195	DR076956	LRC10391_1	FTH1 protein (Fragment)	Q6NS36	5e-20	Ferritin	Q8WQM7_ARTSF	3e-22
Lr_CHECF_63F08	1.01429	0.0756962	0.558893	0.134781	0.865447	0.105262	2.61883	0.236016	1.42362	0.324657	DR076937	LRC10383_1
Lr_CHECF_63C01	0.912344	0.249619	0.265846	1.07544	1.69402	0.317962	0.55342	0.297528	1.66844	0.388337	DR076930	LRC00308_2	Actin, gamma 1	Q5U032	1e-132	Actin 1	ACT1_LUMTE	1e-136	L.terrestris mRNA for actin (1596 bp)	LTACT1596	0
Lr_CHECF_62H05	0.978977	0.0343471	0.959346	0.0566436	0.941835	0.0688705	0.667081	0.719692	1.01174	0.244255	DR076615	LRC10196_1
Lr_CHECF_62D05	0.872705	0.19609	0.563646	1.45112	0.729635	0.182458	2.74637	1.03731	2.82001	0.721276	DR076623	LRC09929_1	Hypothetical protein PSMC2 (Fragment)	Q75L23	1e-32	Hypothetical protein	Q5DC40_SCHJA	5e-32
Lr_CHECF_61H09	0.734926	0.346059	0.311073	0.303769	0.357513	0.054861	0.220162	0.292705	0.661812	0.189944	DR076598	LRC01360_1	FTH1 protein (Fragment)	Q6NS36	2e-28	Ferritin	Q8WQM7_ARTSF	2e-28
Lr_CHECF_61B12	0.99176	0.23793	0.798791	0.0385723	1.00558	0.322716	1.91791	0.429556	2.01323	0.683344	DR076591	LRC10176_1
Lr_CHECF_61A09	1.06496	0.0814885	0.875984	0.302808	2.15738	0.20273	1.89771	0.437743	1.20768	0.263239	DR076584	LRC10173_1				Hypothetical protein MAL3P7.34	O97298_PLAF7	3e-08
Lr_CHECF_60H11	1.3018	0.4443	0.976291	0.600507	1.15645	0.228425	2.89732	0.573533	3.93489	0.165384	DR076168	LRC06540_1							Eisenia andrei cDNA clone EAI10190	BP524928	8e-28
Lr_CHECF_60H04	1.02905	0.0786553	1.62543	1.17784	3.60589	0.241731	1.25572	0.461243	0.350363	0.204751	DR076128	LRC09865_1
Lr_CHECF_60D01	1.69501	1.30181	1.92819	1.77579	1.41166	0.627718	3.58708	0.828911	4.29815	2.12319	DR076122	LRC09864_1
Lr_CHECF_59G12	1.16241	0.223307	1.05917	0.105396	0.966492	0.109699	2.34237	0.628642	1.17805	0.651627	DR076896	LRC10319_1
Lr_CHECF_59A03	0.788821	0.200012	0.675949	0.113115	0.814941	0.0884235	0.841688	0.44514	2.05628	0.298633	DR076872	LRC10336_1	Survival motor neuron domain containing 1	Q5T3K6	1e-33	Survival motor neuron domain containing 1	Q6DEY1_XENTR	2e-33
Lr_CHECF_58F01	1.15144	0.167685	0.684866	0.134147	1.04187	0.0713579	0.231918	0.023551	0.184208	0.0159584	DR076827	LRC10304_1
Lr_CHECF_58A10	1.11407	0.13528	1.09832	0.422957	2.14722	0.838662	0.115294	0.0481288	0.366332	0.496008	DR076845	LRC10315_1
Lr_CHECF_58A05	0.98675	0.0609779	1.70989	0.438845	3.36221	0.722867	0.105717	0.0170583	0.165797	0.0825941	DR076833	LRC10306_1
Lr_CHECF_58A02	1.29579	0.377204	0.643704	0.34222	1.33304	0.72627	0.284858	0.0231286	0.726197	0.602937	DR076825	LRC10302_1
Lr_CHECF_57G03	0.871625	0.126859	0.475013	0.19968	0.686184	0.118316	0.452775	0.107497	0.591212	0.045782	DR076230	LRC00483_4							Eisenia andrei cDNA clone EAI10031 similar to Glovin IV	BP524663	6e-28
Lr_CHECF_57E03	0.72801	0.650542	0.350188	0.232565	0.381433	0.137447	0.846112	0.362391	0.709614	0.294718	DR076232	LRC00847_6	Cytochrome b	Q6RQJ1	1e-105	Cytochrome b	CYB_LUMTE	1e-122	Lumbricus terrestris mitochondrion	LTU24570	1e-137
Lr_CHECF_55E01	0.998243	0.124814	0.57783	0.223741	0.90485	0.091066	1.16564	0.221028	1.09836	0.183077	DR076078	LRC09831_1
Lr_CHECF_53G04	1.10755	0.565527	2.07431	0.597808	1.74383	1.34446	2.75213	1.04762	3.5432	1.09633	DR076002	LRC09783_1	ACTB protein (Fragment)	Q96E67	2e-63	Putative cytoskeletal actin	Q8I7E1_CIOIN	6e-63	L.terrestris mRNA for actin (1603 bp)	LTACT1603	1e-172
Lr_CHECF_52D09	0.862673	0.252205	1.36224	0.484596	0.625498	0.310317	0.660196	0.436395	2.07314	0.0494186	DR075988	LRC00977_1	Ribosomal protein L6	Q8TBK5	9e-54	Ribosomal protein L6 (Fragment)	Q90YW4_ICTPU	1e-55	Eisenia andrei cDNA clone EAI10945 similar to ribosomal protein L6	BP524435	1e-54
Lr_CHECF_52D01	0.82505	0.559374	1.83209	2.40591	1.62954	41.0446	0.24816	0.0361321	0.340399	0.0523587	DR075960	LRC05760_2							Lumbricus terrestris mitochondrion	LTU24570	3e-77
Lr_CHECF_52C05	1.1796	0.257897	1.70929	0.177769	1.7805	0.128618	0.428581	0.123521	0.464135	0.0713953	DR075971	LRC09763_1
Lr_CHECF_51G08	0.89107	0.389495	1.59322	3.07985	2.3671	120.858	0.637433	0.214954	0.577736	0.181705	DR075955	LRC05760_4							Lumbricus terrestris mitochondrion	LTU24570	1e-141
Lr_CHECF_51B12	0.993239	0.419756	0.857503	0.155549	1.28084	1.11884	0.0600022	0.0492396	0.0883353	0.0308481	DR075964	LRC01235_3	ATP synthase F0 subunit 6	Q6R0Z3	5e-31	ATP synthase a chain (EC 3.6.3.14)	ATP6_LUMTE	2e-91	Lumbricus terrestris mitochondrion	LTU24570	1e-38
Lr_CHECF_49H07	0.607706	0.395469	0.289808	11.7563	0.587567	0.156541	0.394335	0.0797738	0.360505	2.45521	DR075907	LRC00106_4	Cytochrome c oxidase subunit II	Q7YEH2	9e-61	Cytochrome c oxidase subunit 2 (EC 1.9.3.1)	COX2_LUMTE	8e-86	Lumbricus terrestris mitochondrion	LTU24570	1e-125
Lr_CHECF_47E06	1.39699	0.8094	1.72959	0.7099	1.20299	0.186341	3.28025	3.84232	1.45225	0.126971	DR075856	LRC09677_1
Lr_CHECF_45G05	1.00944	0.209402	1.86338	0.437864	1.54653	0.94373	2.2926	0.357617	1.96066	0.476761	DR075823	LRC09622_1
Lr_CHECF_45A01	0.918123	0.291198	1.50776	0.58391	1.0375	0.157715	2.48276	0.509001	6.90378	0.742266	DR075812	LRC09647_1	ACTB protein (Fragment)	Q96E67	8e-57	Actin	ACTC_PISOC	1e-56	L.terrestris act gene (1855 bp)	LTACT1855	1e-149
Lr_CHECF_44G12	0.877854	0.204865	1.16334	0.324656	1.01129	0.48257	1.27506	0.214115	2.01198	0.309195	DR075814	LRC09649_1	Phosphoglycerate mutase 1 (Brain)	Q6P6D7	3e-13	Phosphoglycerate mutase	Q8IIG6_PLAF7	5e-17
Lr_CHECF_44C09	1.28143	0.753829	2.32469	0.511147	2.38921	0.487157	3.40644	0.428626	5.9146	0.620732	DR075801	LRC09594_1	ACTB protein (Fragment)	Q96E67	3e-57	Actin 2	ACT2_LUMTE	7e-58	L.terrestris mRNA for actin (1603 bp)	LTACT1603	1e-156
Lr_CHECF_44A04	0.971337	0.200135	0.842123	0.314949	2.50508	1.3724	3.59325	0.319272	3.69525	0.971261	DR075792	LRC00106_6	Cytochrome c oxidase subunit II	Q7YEH2	2e-61	Cytochrome c oxidase subunit 2 (EC 1.9.3.1)	COX2_LUMTE	9e-87	Lumbricus terrestris mitochondrion	LTU24570	1e-145
Lr_CHECF_43F12	1.04224	0.0899075	0.948577	0.258244	1.07003	0.283861	1.94668	0.438009	2.1932	0.0335535	DR075785	LRC09627_1
Lr_CHECF_43D10	0.962908	0.169687	0.859169	0.123628	0.945203	0.0837853	1.55959	0.184413	2.08563	0.850317	DR075777	LRC01150_1	GDI2 protein (GDP dissociation inhibitor 2)	Q6IAT1	6e-08	ENSANGP00000011972	Q7PMF3_ANOGA	5e-10	Eisenia andrei cDNA clone EAI10080	BP524892	7e-42
Lr_CHECF_41D08	0.882864	0.130849	1.0284	0.175408	1.18852	0.200602	2.36893	2.37333	1.83733	0.803228	DR075736	LRC03171_1
Lr_CHECF_34H06	1.00646	0.0114648	1.12347	0.0809051	1.09518	0.0319565	0.400389	0.46632	0.739936	0.0879252	CO408829	LRC06647_1
Lr_CHECF_34G09	0.917903	0.103262	1.20935	0.141222	1.28862	0.137904	0.93065	0.252598	0.483389	0.22924	CO408838	LRC06655_1
Lr_CHECF_34F07	0.991501	0.0697041	0.984732	0.0781693	1.04566	0.198152	0.293466	0.237354	0.41258	0.0814631	CO408850	LRC06665_1
Lr_CHECF_34D04	0.634498	0.399681	1.29999	0.14344	1.06562	0.117628	0.21695	0.153537	0.100106	0.055538	CO408824	LRC06643_1	JKTBP1delta6	Q96S43	5e-17	HnRNP protein	Q23795_CHITE	5e-20
Lr_CHECF_34C08	1.01129	0.0659886	1.02472	0.0234742	0.947841	0.0221394	0.733543	0.0585811	0.462662	0.051971	CO408831	LRC06649_1
Lr_CHECF_34B02	1.0022	0.196422	1.04732	0.0340801	0.68116	0.174812	0.711838	0.0816916	0.287273	0.0469211	CO408823	LRC06642_1
Lr_CHECF_33F01	1.02704	0.0569638	2.9221	3.19832	2.57167	0.597254	0.787836	0.370882	1.71355	0.97776	CO408787	LRC00731_1							Eisenia andrei cDNA clone EAI10128 similar to putative senescence-associated protein	BP524546	1e-57
Lr_CHECF_33C09	1.00206	0.162124	0.910941	0.130407	2.75372	8.81849	0.823445	0.0996897	0.692134	0.106538	CO408808	LRC06631_1
Lr_CHECF_33C04	0.770009	0.29816	2.24979	0.278775	1.09142	1.08803	0.185865	1.048	0.19144	0.280149	CO408785	LRC06115_1
Lr_CHECF_32H06	0.960071	0.0962083	0.924933	0.00643826	1.02063	0.0742555	0.469827	0.106987	0.660129	0.126199	CO408753	LRC05538_1				Destabilase I	Q25091_HIRME	1e-26
Lr_CHECF_32G07	1.52098	0.866666	1.18681	2.79289	3.55615	5.8946	0.202081	0.112114	0.518431	0.247501	CO408759	LRC06594_1
Lr_CHECF_32G06	0.554038	0.51282	1.02194	0.13676	0.931011	0.103979	0.672113	0.286948	1.02637	0.0969333	CO408755	LRC02012_1
Lr_CHECF_32F04	0.920683	0.213888	1.55838	0.432427	0.918285	0.227879	2.04313	0.151644	1.69776	0.143533	CO408749	LRC02033_1	GABARAP protein	Q6IAW1	2e-57	Gaba(A)	Q6IWN6_BRABE	7e-58
Lr_CHECF_32F02	1.03648	0.0477797	1.14781	0.0218199	1.08389	0.0466839	0.528239	0.349137	0.814414	0.149758	CO408736	LRC06577_1	Ribosomal protein L6	Q8TBK5	2e-28	Ribosomal protein L6	Q6B8B0_9ACAR	6e-31	Eisenia andrei cDNA clone EAI10945 similar to ribosomal protein L6	BP524435	3e-45
Lr_CHECF_32F01	0.998538	0.119968	0.980095	0.0604241	1.21616	0.19047	0.497536	0.131063	0.820653	0.141522	CO408734	LRC06575_1
Lr_CHECF_32E12	0.9953	0.209879	0.696712	0.22791	0.852781	0.356688	0.410885	0.0859184	0.476468	0.134368	CO408773	LRC06605_1
Lr_CHECF_32E10	1.10125	0.220057	0.758776	0.105683	1.08032	0.146874	0.515284	0.135862	0.957986	0.204327	CO408764	LRC06598_1				Dehydrogenases	Q9N538_CAEEL	8e-07
Lr_CHECF_32E08	0.944326	0.14346	0.569634	0.396647	1.07042	0.0567442	0.325746	0.0680371	0.540182	0.119977	CO408751	LRC02379_1
Lr_CHECF_32C10	0.9497	0.0513734	1.0168	0.0644087	0.886171	0.173541	0.432395	0.0771913	0.484133	0.0329494	CO408766	LRC06600_1
Lr_CHECF_32C04	0.949303	0.0537851	0.934502	0.123407	0.879852	0.120462	0.418429	0.0876346	0.481807	0.0323064	CO408741	LRC06582_1
Lr_CHECF_32C02	1.20924	0.439324	1.81311	0.530845	1.52242	0.622755	0.173625	1.65827	0.973723	0.217574	CO408727	LRC06570_1							Eisenia andrei cDNA clone EAI11074	BP525297	1e-07
Lr_CHECF_32B08	0.92369	0.336867	1.13071	0.143816	0.847699	0.157656	0.526623	0.093311	0.919486	0.0539326	CO408754	LRC06592_1	CTSF protein (Fragment)	Q6FHS1	1e-30	Cysteine protease	Q6TPP2_9ANNE	3e-42	Periserrula leucophryna cysteine protease mRNA	AY390282	7e-10
Lr_CHECF_32B03	1.084	0.124697	1.05508	0.252904	1.87122	0.519816	0.387	0.132777	0.949976	0.323131	CO408732	LRC06574_1	Agrin	Q5SVA2	1e-25	Agrin precursor	AGRN_CHICK	3e-24
Lr_CHECF_31H04	0.941496	0.0981455	1.16096	0.0750821	1.02501	0.181707	0.390327	0.161649	0.492801	0.0773035	CO408722	LRC06567_1
Lr_CHECF_31F05	1.04787	0.0574025	1.54393	0.150824	1.30997	0.199337	0.31817	0.0856259	0.721171	0.0835673	CO408720	LRC06565_1
Lr_CHECF_31C11	0.932871	0.22183	1.12316	0.483764	1.96142	0.216161	0.109875	0.0438239	0.161357	0.287765	CO408717	LRC01461_2	MSTP030 (Ribosomal protein L5)	Q9H3F4	1e-123	MGC53393 protein	Q8AVI7_XENLA	1e-116	HDAL02F05.F Leech Haementeria depressa cDNA library 5` similar to 60S ribossomal protein L5	CN807221	9e-35
Lr_CHECF_31C04	1.04268	0.132502	0.80169	0.10691	1.03708	0.278228	0.387097	0.148117	0.726197	0.14468	CO408726	LRC06569_1
Lr_CHECF_31A06	1.16407	0.22969	1.40778	0.126152	1.70172	0.569377	0.422073	0.0998578	0.6237	0.224394	CO408716	LRC06563_1
Lr_CHECF_30H02	1.03016	0.163519	1.17366	0.164802	1.26042	0.169414	0.461964	0.220156	1.28621	0.60294	CO408674	LRC06528_1
Lr_CHECF_30G07	0.889821	0.170658	1.79444	0.122269	1.22151	0.215105	0.23591	0.0975456	0.235345	0.107433	CO408695	LRC06546_1
Lr_CHECF_30F11	0.987856	0.0581436	1.38781	0.482459	21.9498	98.5297	0.793479	0.0504033	0.502557	0.0533008	CO408706	LRC06556_1
Lr_CHECF_30F07	0.939503	0.10126	0.908289	0.148656	0.970101	0.0475466	0.477314	0.086515	0.628889	0.0162486	CO408697	LRC06548_1
Lr_CHECF_30E10	0.957729	0.131061	1.2114	0.0992206	0.961352	0.322702	0.449961	0.087717	0.623976	0.144745	CO408685	LRC06538_1
Lr_CHECF_30D09	0.981822	0.029308	1.12781	0.221205	1.02256	0.204564	0.53567	0.216768	0.731149	0.0548773	CO408696	LRC06547_1	Cytochrome C oxidase subunit VIa homolog	O95101	4e-19	Cytochrome c oxidase polypeptide VIa	CX6A1_CYPCA	2e-21
Lr_CHECF_30D03	0.989323	0.25868	1.69601	0.205868	2.06027	0.52632	1.11588	3.88339	2.15197	2.19614	CO408671	LRC06525_1							Eisenia andrei cDNA clone EAI10190	BP524928	5e-23
Lr_CHECF_30C11	1.04356	0.242628	1.30477	0.104165	1.94843	0.454885	2.3153	0.508702	1.27072	0.104357	CO408708	LRC06558_1
Lr_CHECF_30A10	1.00535	0.140594	1.59516	0.545488	2.32597	16.862	2.18252	5.66089	0.42618	0.103008	CO408688	LRC02598_1	PGDS protein	Q6FHT9	4e-33	Hypothetical protein CBG02265	Q622B1_CAEBR	3e-36
Lr_CHECF_30A06	0.978459	0.0610287	1.16808	0.136156	1.47102	0.0559978	0.242018	0.0884794	0.365826	0.0822164	CO408675	LRC06529_1
Lr_CHECF_30A04	1.49981	1.18555	3.34748	1.06131	4.81172	1.30027	0.779514	0.694305	0.866399	0.262672	CO408681	LRC00399_1	Cytochrome c oxidase subunit III	Q4VFD0	1e-88	Cytochrome c oxidase subunit 3 (EC 1.9.3.1)	COX3_LUMTE	1e-93	Lumbricus terrestris mitochondrion	NC_001673	1e-51
Lr_CHECF_29C04	0.922583	0.225412	0.490351	0.157764	0.661051	0.123939	1.7253	0.078433	2.49386	0.592939	CO408654	LRC05545_1	Calbindin 2, full length protein isoform	Q96BK4	7e-08	Calbindin-D28k (Fragment)	Q6BD54_HORSE	4e-06	Eisenia andrei cDNA clone EAI10550 similar to Parvalbumin	BP524569	4e-76
Lr_CHECF_28H01	0.895079	0.207139	0.469833	0.109453	0.972037	0.118655	1.6459	0.211535	1.37112	0.17493	CO378394	LRC06361_1	Myosin heavy chain, skeletal muscle, fetal (Myosin heavy chain IIb)	Q9Y623	4e-31	Myosin heavy chain A (Fragment)	Q9XYL5_9TURB	2e-42
Lr_CHECF_28A08	0.641274	0.476343	0.994881	0.152376	1.1534	0.185405	1.09122	0.217761	1.32972	0.778601	CO408637	LRC06502_1
Lr_CHECF_28A02	0.939933	0.205184	1.05335	0.197076	0.766937	0.151083	0.417455	0.089883	0.627249	0.12277	CO378379	LRC06348_1	NADH:ubiquinone oxidoreductase PSST subunit (NADH-ubiquinone oxidoreductase Fe-S protein 7 variant)	Q7LD69	9e-35	ENSANGP00000014787 (Fragment)	Q7PQT1_ANOGA	1e-37	HDAH01E04.F Leech Haementeria depressa cDNA library 5` similar to NADH-ubiquinone oxidoredutase	CN807463	4e-17
Lr_CHECF_27G08	0.823846	0.165941	0.913796	0.0634054	0.908167	0.0861941	0.444541	0.10445	0.630431	0.160824	CO378278	LRC06274_1
Lr_CHECF_27E04	1.07775	0.23859	0.763244	0.180564	0.791655	1.73414	0.431313	0.16972	0.749346	0.315621	CO378188	LRC06210_1							Eisenia andrei cDNA clone EAI10660	BP525118	1e-07
Lr_CHECF_27E02	0.870436	0.536806	0.473589	0.24775	0.95971	0.751594	0.522142	0.0836875	1.1332	0.17542	CO378093	LRC00399_6	Cytochrome c oxidase subunit III	Q4VFD0	9e-91	Cytochrome c oxidase subunit 3 (EC 1.9.3.1)	COX3_LUMTE	2e-98	Lumbricus terrestris mitochondrion	LTU24570	5e-54
Lr_CHECF_27C04	0.918928	0.209737	1.43548	0.400892	0.856867	0.275939	1.2836	0.230534	2.0368	0.152508	CO378027	LRC05488_1	Hypothetical protein RPL31	Q53SQ5	3e-48	60S ribosomal protein L31	RL31_PAROL	1e-45	Eisenia andrei cDNA clone EAI10607 similar to Ribosomal protein L31	BP524742	0
Lr_CHECF_27A08	0.411344	0.904335	1.26765	0.0781541	1.09443	0.143907	1.56707	0.28907	1.23324	0.220585	CO378307	LRC06294_1	CCT7 protein	Q6IBT3	6e-86	Cct7-prov protein	Q6DCS0_XENLA	7e-87
Lr_CHECF_26H06	0.918958	0.276187	0.527514	0.195506	0.993846	0.404578	0.149576	0.0199287	0.12272	0.0357968	CO377854	LRC05969_1	Placenta immunoregulatory factor PLIF	Q8TD27	6e-10	Ferritin	Q70MM3_CRAGI	1e-13
Lr_CHECF_26E03	0.972439	0.0326219	0.938325	0.0415733	0.89894	0.081147	0.637939	0.0435376	0.476025	0.0384724	CO378324	LRC06307_1
Lr_CHECF_26B01	0.994796	0.096352	0.919049	0.178276	1.15388	0.552827	1.19894	0.339947	2.12068	0.546417	CO378378	LRC02590_1
Lr_CHECF_24G10	0.997409	0.756276	1.16103	0.0824594	1.13087	0.750561	0.50511	0.652961	1.56677	0.776534	CO377972	LRC06051_2	Elastase 3B, pancreatic	Q5VU30	6e-27	ARSP1	Q8I6N3_EISFO	1e-106	Eisenia fetida ARSP1 precursor (arsp1) mRNA	AY172839	2e-85
Lr_CHECF_24F08	0.785649	0.512519	1.0444	1.04049	4.6326	0.543376	2.27523	0.402277	2.01469	0.658452	CO377824	LRC05089_1	Eukaryotic translation elongation factor 1 epsilon-1 (Multisynthetase complex auxiliary component p18)	O43324	2e-32	LOC495305 protein	Q5U5C0_XENLA	8e-32
Lr_CHECF_23B05	0.94512	0.0827321	0.8701	0.0521444	0.652354	0.567652	0.954504	0.129008	0.981525	0.145733	CO378165	LRC06192_1
Lr_CHECF_23A06	0.98954	0.0598443	0.992306	0.105454	0.595203	0.428487	1.06997	0.0891026	0.891638	0.0210863	CO378134	LRC06170_1
Lr_CHECF_22B11	1.00245	0.0501446	1.10665	0.135263	0.951259	0.0746897	0.415926	0.153608	0.558142	0.0852517	CO378097	LRC06140_1
Lr_CHECF_22A08	0.979943	0.0571482	1.00865	0.0941463	0.973712	0.049245	0.456486	0.148287	0.52754	0.0361008	CO377930	LRC06018_1
Lr_CHECF_20H09	1.11002	0.21448	1.34222	0.398204	1.08533	0.17077	1.5268	0.258798	2.26346	0.436409	CO378241	LRC02576_2	40S ribosomal protein S26	P62854	2e-48	40S ribosomal protein S26-2	Q90YP7_ICTPU	2e-47
Lr_CHECF_19H07	1.07293	0.141055	1.51699	0.214577	2.50361	0.153117	0.176198	0.2195	0.889802	0.077429	CO377885	LRC05551_6
Lr_CHECF_19G12	1.00896	0.17441	1.14114	0.090044	1.06382	0.223754	0.503489	0.293252	0.509314	0.0184269	CO378018	LRC06082_1
Lr_CHECF_19F04	1.11979	0.308159	1.02449	0.370942	0.583179	0.0313936	1.14089	0.4216	1.17726	0.812128	CO378414	LRC06376_1
Lr_CHECF_19D09	1.05494	0.352825	0.646669	0.465035	1.61186	0.248182	1.16013	0.452201	1.37937	0.145525	CO377955	LRC06035_1	Ubiquitin C variant (Fragment)	Q59EM9	1e-82	Ubc protein	Q8VC46_MOUSE	8e-81	Eisenia andrei cDNA clone EAI11319 similar to Polyubiquitin	BP524734	2e-70
Lr_CHECF_19B09	0.995236	0.0137367	1.13123	0.0248744	1.22001	0.0604977	0.430096	0.032554	0.672682	0.076929	CO377986	LRC06062_1
Lr_CHECF_19B05	1.40071	0.649172	1.24848	0.419982	3.45664	0.752993	0.697298	0.326931	0.707416	0.0645882	CO378369	LRC01097_2	FTH1 protein (Fragment)	Q6NS36	2e-19	Ferritin	Q8WQM7_ARTSF	4e-21
Lr_CHECF_19A04	1.3843	1.3573	1.10022	0.359275	1.36511	0.319622	0.365914	0.102993	0.400971	0.0556263	CO378348	LRC06326_1
Lr_CHECF_18H10	1.1425	0.157859	1.47892	0.20536	1.43501	0.289189	1.85048	0.175526	2.19888	0.635851	CO378205	LRC06220_1	Hypothetical protein DKFZp686B22207 (Fragment)	Q6N012	1e-24	MGC68892 protein	Q6PF52_XENLA	5e-26
Lr_CHECF_18F09	0.960582	0.0645381	0.877781	0.0477291	0.901519	0.0876342	0.600534	0.127885	0.434468	0.0237917	CO378170	LRC06196_1	Hypothetical protein FLJ21820	Q9H6V9	2e-28	Hypothetical protein FLJ21820 (Fragment)	Q53T37_HUMAN	3e-27
Lr_CHECF_18E05	0.995783	0.356555	1.5861	0.878834	1.03717	1.37705	0.388869	0.0564561	0.52529	0.0733646	CO377994	LRC06067_1	RING-box protein 1 (Rbx1)	P62877	5e-54	Hypothetical protein (Fragment)	Q642J6_BRARE	5e-49	Eisenia andrei cDNA clone EAI10251 similar to hyperosmotic protein 21	BP524421	1e-142
Lr_CHECF_17H09	0.911499	0.171146	0.911583	0.103157	0.91935	0.336205	0.557656	0.072445	0.386154	0.0708919	CO378296	LRC06285_1
Lr_CHECF_17D05	1.04657	0.285253	1.17347	0.25319	1.28223	0.476349	0.190692	0.699249	1.15168	0.277216	CO378183	LRC06207_1							Lumbricus terrestris mitochondrion	NC_001673	1e-20
Lr_CHECF_16H05	1.08432	0.165058	0.97714	0.0730982	0.876104	0.18715	0.619865	0.311308	1.18433	0.493974	CO378339	LRC06320_1
Lr_CHECF_15H10	1.06965	0.103165	1.19666	0.0776732	1.27524	0.0793266	3.18694	1.46771	2.26366	0.429143	CO378143	LRC06178_1
Lr_CHECF_15G08	1.27498	0.338042	0.571849	0.309322	1.57802	0.615888	0.296338	0.162782	0.450537	0.106372	CO378197	LRC06215_1
Lr_CHECF_15E04	1.13205	0.19608	0.860398	0.493152	1.50779	0.576461	0.246626	0.150811	0.26672	0.0742549	CO378068	LRC06118_1
Lr_CHECF_15B09	0.914736	0.0943828	0.20346	0.202693	0.456793	0.999197	0.497121	0.0265672	0.536393	0.174205	CO378169	LRC06195_3	FTH1 protein (Fragment)	Q6NS36	4e-15	Ferritin	Q8ISH6_9ARAC	5e-15
Lr_CHECF_14H12	0.989769	0.157542	0.490515	0.0974789	0.995127	0.23551	1.34168	0.0791651	1.60566	0.66825	CO377916	LRC06008_1
Lr_CHECF_14H02	1.32498	0.506225	1.25163	0.394285	1.15997	0.328491	3.02012	0.60427	3.13229	1.45446	CO378130	LRC06167_1							Eisenia andrei cDNA clone EAI10465	BP525025	2e-06
Lr_CHECF_14F09	1.02635	0.219458	0.539696	0.28506	0.883813	0.308612	0.945894	0.25224	0.840914	0.342108	CO377835	LRC05954_1
Lr_CHECF_14D07	1.63239	1.32452	1.45573	0.852707	1.1429	0.47509	1.15923	0.820161	1.79319	0.420237	CO378346	LRC05913_2							Eisenia andrei cDNA clone EAI11053	BP525290	1e-13
Lr_CHECF_14C08	0.995599	0.126245	0.678791	0.194772	1.21186	0.116212	2.22379	0.529958	1.33692	0.334823	CO378382	LRC06351_1
Lr_CHECF_14C04	0.963781	0.233539	1.06092	0.508784	2.60841	1.19465	0.52657	0.0768452	0.33912	0.256793	CO378224	LRC06233_1
Lr_CHECF_13H02	0.875072	0.192203	1.06586	0.111443	0.96691	0.144061	1.166	0.602525	2.11592	0.286517	CO377857	LRC05972_1
Lr_CHECF_13F10	1.05883	0.116229	0.947683	0.0644125	0.980573	0.117331	2.20691	0.221169	1.1117	0.491356	CO378016	LRC06080_1
Lr_CHECF_12F06	0.995776	0.0753355	1.09173	0.0644286	1.04366	0.133231	0.62877	0.088211	0.463284	0.285493	CO378280	LRC06275_1
Lr_CHECF_12D03	1.04356	0.0714656	1.0461	0.159696	1.2237	0.0488674	0.54385	0.189496	0.74896	0.16267	CO378129	LRC00115_4	Ubiquitin and ribosomal protein S27a,	Q5RKT7	2e-62	Zgc:66168 protein (Fragment)	Q7ZU62_BRARE	6e-62	Eisenia andrei cDNA clone EAI10839 similar to ribosomal protein S27a	BP524477	1e-78
Lr_CHECF_11H09	0.958511	0.115617	1.08825	0.189933	1.22782	0.151175	0.476206	0.0383684	0.658694	0.0256229	CO378020	LRC06084_1
Lr_CHECF_11B07	0.698328	0.419692	1.67713	0.505737	1.90407	0.418637	0.588187	0.169865	1.34382	0.516359	CO378101	LRC06142_1
Lr_CHECF_11A10	0.926184	0.0737776	0.727131	0.162198	0.880739	0.0258622	0.30671	0.0347699	0.4219	0.0305547	CO378195	LRC06214_1	Glyceraldehyde 3-phosphate dehydrogenase (GAPDH)	Q5D0F4	7e-49	Glyceraldehyde 3-phosphate dehydrogenase	Q6PPI3_9HEMI	2e-52	Eisenia andrei cDNA clone EAI10449 similar to Glyceraldehyde 3-phosphate dehydrogenase	BP524520	4e-08
Lr_CHECF_10D08	1.01645	0.0607698	0.658388	0.0290069	0.979248	0.175504	0.492118	0.295213	0.689075	0.125531	CO377797	LRC05924_1	ETF1 protein (Eukaryotic translation termination factor 1)	Q96CG1	4e-76	Eukaryotic peptide chain release factor subunit 1 (eRF1)	ERF1_POLMI	1e-78
Lr_CHECF_10B11	1.0841	0.170369	1.06295	0.292397	2.64439	0.255064	0.791081	0.0977621	1.37863	0.275612	CO378006	LRC06021_2
Lr_CHECF_07B03	0.946123	0.0578215	0.947744	0.00228733	1.25969	0.231778	0.465481	0.066181	0.515579	0.0528983	CO408545	LRC06435_1
Lr_CHECF_06G03	1.10409	0.214452	1.34424	0.0539782	1.22908	0.198627	0.425833	0.113506	0.518293	0.0592666	CO408539	LRC06431_1
Lr_CHECF_06G01	1.05506	0.0831561	1.15998	0.122328	0.98639	0.0183694	0.524484	0.161754	0.662331	0.0910684	CO408538	LRC06430_1
Lr_CHECF_06F11	1.0438	0.0602733	1.13183	0.0656638	0.955228	0.0185794	0.512482	0.124167	0.746074	0.0501928	CO408537	LRC06429_1
Lr_CHECF_06F10	0.920379	0.119819	1.2516	0.323092	1.18502	0.26546	0.328073	0.105587	1.15725	0.510333	CO408536	LRC06428_1
Lr_CHECF_06B12	0.822114	0.383521	1.22484	0.394536	1.22079	0.130389	0.335791	0.0634944	0.441901	0.114178	CO408529	LRC06422_1
Lr_CHECF_06A08	0.892992	0.126431	1.17365	0.19555	1.42785	0.404883	0.310214	0.0739074	0.57189	0.0992337	CO408525	LRC00510_3	NADH dehydrogenase subunit 4	Q7Y891	3e-30	NADH-ubiquinone oxidoreductase chain 4 (EC 1.6.5.3)	NU4M_LUMTE	4e-71	Lumbricus terrestris mitochondrion	LTU24570	1e-82
Lr_CHECF_05G08	0.919506	0.305891	2.61294	1.34977	2.39192	0.820115	0.154878	0.745647	1.11827	0.712478	CO408518	LRC06415_1
Lr_CHECF_05E10	0.976203	0.287146	1.95794	2.02292	4.19942	1.66522	1.03707	0.391591	0.951312	0.259431	CO408512	LRC06410_1	FTH1 protein (Fragment)	Q6NS36	1e-21	Ferritin	Q8ISH6_9ARAC	1e-25
Lr_CHECF_05D08	1.02268	0.0839169	1.26591	0.0996925	1.393	0.327032	0.521692	0.260944	0.660715	0.21236	CO408506	LRC06404_1
Lr_CHECF_05D01	0.892786	0.145052	2.54349	1.12603	2.83774	1.70697	2.37893	0.882233	1.37527	0.260706	CO408505	LRC06403_1	Cytochrome c oxidase subunit II	Q7YEH2	2e-34	Cytochrome c oxidase subunit 2 (EC 1.9.3.1)	COX2_LUMTE	1e-48	Lumbricus terrestris mitochondrion	NC_001673	2e-79
Lr_CHECF_05C05	0.946775	0.0526211	1.12561	0.0619167	0.969285	0.235328	0.335542	0.154422	0.475879	0.0993216	CO408502	LRC06401_1
Lr_CHECF_05B03	1.02429	0.0613115	0.884806	0.0423823	0.826597	0.0301313	0.43676	0.188855	0.562849	0.0903033	CO408500	LRC06399_1	Phytanoyl-CoA hydroxylase (Refsum disease)	Q5TB63	4e-29	Phytanoyl-CoA dioxygenase	PAHX_RAT	4e-26
Lr_CHECF_05A05	1.01452	0.0973299	1.52044	0.379241	1.80987	0.120387	0.5539	0.411306	1.26323	0.190783	CO408495	LRC06396_1	Cytochrome b	Q85KX6	8e-66	Cytochrome b	CYB_LUMTE	5e-91	Lumbricus terrestris mitochondrion	LTU24570	3e-58
Lr_CHECF_03H07	0.979792	0.0818009	1.00799	0.0185718	1.02138	0.046689	0.473541	0.127609	0.688552	0.0611411	CO377906	LRC06002_1
Lr_CHECF_03E06	1.03244	0.0693739	1.00002	0.0133249	1.14931	0.175206	0.431198	0.0982761	0.420352	0.076419	CO377900	LRC01319_1
Lr_CHECF_03D02	1.06508	0.122986	1.13416	0.0890374	1.10924	0.131451	0.788801	0.105282	0.454908	0.0264865	CO377791	LRC05918_1
Lr_CHECF_03C04	1.05341	0.0831941	0.905536	0.0335009	1.32463	0.145195	0.449302	0.181321	0.842316	0.094995	CO377982	LRC06058_1
Lr_CHECF_03C03	0.881069	0.124285	0.788471	0.0665137	0.784823	0.0449027	0.368829	0.576259	1.04202	0.0837528	CO377855	LRC05970_1
Lr_CHECF_03B10	1.31938	0.834718	1.16407	0.558732	2.22087	0.592884	0.978606	0.76941	0.616607	0.670578	CO378072	LRC06122_1
Lr_CHECF_02G10	1.22853	0.396486	1.56754	0.540786	1.4984	0.186649	0.721911	0.348777	1.09856	0.133925	CO408623	LRC06491_1	Cytochrome c oxidase subunit 3 (Cytochrome c oxidase subunit III)	Q7GIM7	4e-10				Eisenia andrei cDNA clone EAI11198 similar to cytochrome c oxidase subunit III	BP524842	1e-20
Lr_CHECF_02D03	0.703795	0.441813	0.387986	0.1787	0.683149	0.412651	0.970446	0.338661	0.847889	0.221709	CO408613	LRC06481_1
Lr_CHECF_02B03	1.00993	0.0127185	1.04394	0.127478	0.915361	0.0553873	2.17352	0.627162	1.60002	0.319611	CO408590	LRC04360_1							Eisenia andrei cDNA clone EAI10237	BP525417	3e-27
Lr_CHECF_01E05	1.01866	0.122183	0.692875	0.106297	0.643272	0.081537	0.432737	0.412075	1.09444	0.0484511	CO408569	LRC06454_1
Lr_Cd2CF_70H01	0.829833	0.185099	0.62306	0.0723866	0.600316	0.122298	0.581354	2.77091	1.29854	0.649697	DR077934	LRC00510_5	NADH dehydrogenase subunit 4	Q7Y891	2e-82	NADH-ubiquinone oxidoreductase chain 4 (EC 1.6.5.3)	NU4M_LUMTE	1e-154	Lumbricus terrestris mitochondrion	NC_001673	1e-172
Lr_Cd2CF_69H12	1.06394	0.158316	1.49133	0.154604	1.21211	0.0879197	1.63232	0.156972	2.02114	0.614603	DR077933	LRC11110_1	LATS, large tumor suppressor, homolog 2 (Drosophila)	Q5VZE1	5e-77	LATS	Q5VZE1_HUMAN	9e-76
Lr_Cd2CF_69H05	1.05862	0.340828	0.998834	0.252364	0.662822	0.412388	1.10201	0.0221776	0.940063	0.199056	DR077885	LRC11076_1	Protein FAM47A	Q5JRC9	2e-14	Family with sequence similarity 47	Q5JRC9_HUMAN	3e-13
Lr_Cd2CF_69G06	1.02913	1.06801	1.12564	1.50499	0.888984	0.381421	1.08498	0.245724	1.16562	0.494584	DR077890	LRC08732_1				NADH-ubiquinone oxidoreductase chain 3 (EC 1.6.5.3)	NU3M_LUMTE	6e-08
Lr_Cd2CF_69F09	0.891121	1.54808	2.24464	0.573926	1.73873	8.32493	0.0949475	0.145934	0.235709	1.33509	DR077928	LRC02888_1							Lumbricus terrestris mitochondrion	LTU24570	1e-94
Lr_Cd2CF_69E04	1.08219	0.173438	1.32993	1.13407	1.48612	0.0879047	2.64515	0.498206	2.70882	0.0676731	DR077876	LRC02184_1
Lr_Cd2CF_69E03	0.668363	0.768744	1.26869	0.770591	0.630747	0.231894	1.00908	0.309818	1.34173	0.221294	DR077871	LRC00847_4	Cytochrome b	Q85KX6	1e-144	Cytochrome b	CYB_LUMTE	1e-167	Lumbricus terrestris mitochondrion	LTU24570	1e-143
Lr_Cd2CF_69D06	1.43523	1.68623	1.08123	1.10333	0.797473	0.414607	0.490015	0.113495	0.494532	0.0377874	DR077894	LRC01609_1	NADH dehydrogenase subunit 1	Q7YEG1	2e-71	NADH-ubiquinone oxidoreductase chain 1 (EC 1.6.5.3)	NU1M_LUMTE	1e-123	Lumbricus terrestris mitochondrion	LTU24570	1e-106
Lr_Cd2CF_69C08	1.54562	0.979337	1.24603	1.26736	1.23323	0.291628	1.5874	0.393458	1.51256	0.0794428	DR077914	LRC11094_1
Lr_Cd2CF_69C01	0.95353	0.118784	0.864795	0.0749069	1.00518	0.167001	2.41459	0.237887	2.53049	0.788541	DR077853	LRC08153_1	Calponin 2 isoform a variant (Fragment)	Q53GK7	2e-10	Calponin homolog	P91888_SCHMA	7e-34
Lr_Cd2CF_68G08	0.91288	0.450542	0.675598	0.14374	0.79572	0.177156	0.794405	3.35766	1.78238	0.42087	DR077836	LRC11040_1
Lr_Cd2CF_68G06	0.965111	0.0467718	1.05674	0.0242055	1.07356	0.128751	1.91106	0.572288	2.57558	1.58853	DR077814	LRC11011_1				Metallothionein 2B (Metallothionein 2A)	Q9GN45_LUMRU	2e-24	Lumbricus terrestris mRNA for metallothionein	LTE010263	0
Lr_Cd2CF_68G04	1.18672	0.305497	0.935055	0.112629	0.975504	0.0716327	0.669943	0.0220531	0.552655	0.179992	DR077823	LRC11029_1
Lr_Cd2CF_68F08	0.864407	0.653746	0.831163	0.219039	1.01389	0.466697	0.205983	0.0131289	0.234288	0.141143	DR077838	LRC00010_3	Myosin regulatory light chain	Q53X45	4e-38	Myosin regulatory light chain	MLR_LUMTE	3e-74
Lr_Cd2CF_68E11	1.4749	0.670304	0.693802	0.793011	1.03522	0.284335	1.09743	0.201351	1.2613	0.0484103	DR077847	LRC10834_1
Lr_Cd2CF_68E09	1.06988	0.101715	0.986691	0.0165255	1.38294	0.307999	2.15558	0.336939	1.74749	0.181738	DR077828	LRC11033_1	Hypothetical protein CRIM1 (Fragment)	Q4ZG85	5e-26	Antistasin precursor (ATS)	ANTA_HYDMA	1e-48
Lr_Cd2CF_68E05	0.985137	0.245286	0.439693	1.02304	0.872474	0.131114	0.938028	0.17701	1.68772	0.175559	DR077816	LRC11024_1	Mitotic checkpoint protein BUB3	O43684	1e-103	Bub3 protein	Q5XJU0_BRARE	1e-102
Lr_Cd2CF_68E01	1.40732	1.13845	3.39635	2.37768	2.09022	2.88142	0.567383	3.60834	3.13589	0.411678	DR077788	LRC01805_1	ATP synthase F0 subunit 6	Q6R0Z3	4e-29	ATP synthase a chain (EC 3.6.3.14)	ATP6_LUMTE	8e-81	Lumbricus terrestris mitochondrion	LTU24570	9e-37
Lr_Cd2CF_68A08	0.68112	0.710699	0.491502	1.08879	0.534373	0.164118	0.570075	0.386176	0.396323	0.0512219	DR077827	LRC09150_1	NADH dehydrogenase subunit 1	Q7YEG1	1e-47	NADH-ubiquinone oxidoreductase chain 1 (EC 1.6.5.3)	NU1M_LUMTE	3e-64	Lumbricus terrestris mitochondrion	LTU24570	1e-47
Lr_Cd2CF_67D03	0.878526	0.202687	1.24043	0.220989	1.24529	0.331482	1.83672	0.163187	2.02963	0.621023	DR077729	LRC10953_1
Lr_Cd2CF_67C07	0.782115	0.360618	2.75085	1.5252	0.71716	0.149168	1.07451	0.0925514	1.38388	0.244484	DR077764	LRC10983_1
Lr_Cd2CF_67C05	0.897844	0.206653	1.44898	0.423474	1.37139	0.0358202	2.15353	0.289891	1.91975	0.343505	DR077752	LRC10972_1
Lr_Cd2CF_67C03	0.739704	0.387256	1.55396	0.12944	1.0298	0.261721	0.264371	0.0671063	0.721013	0.105334	DR077731	LRC01980_1	Cytochrome c oxidase subunit I	Q9B2W6	1e-157	Cytochrome c oxidase subunit 1 (EC 1.9.3.1)	COX1_LUMTE	1e-158	Lumbricus terrestris mitochondrion	LTU24570	0
Lr_Cd2CF_67C02	0.903139	0.221215	1.17259	0.0970628	1.49237	0.0168924	0.478385	0.0894013	0.588235	0.0942773	DR077717	LRC05827_1
Lr_Cd2CF_67C01	1.01681	0.0978554	1.39012	0.220487	1.34707	0.286277	1.45808	0.228054	1.96595	0.523507	DR077716	LRC04517_1
Lr_Cd2CF_67B10	1.43769	1.85271	2.02538	0.793722	1.7388	1.0335	0.476684	1.05119	2.60455	1.63848	DR077776	LRC02502_1	NADH dehydrogenase subunit 5	Q6RS27	7e-31	NADH-ubiquinone oxidoreductase chain 5 (EC 1.6.5.3)	NU5M_LUMTE	7e-89	Lumbricus terrestris mitochondrion	LTU24570	2e-37
Lr_Cd2CF_67B04	0.936558	0.15537	1.6466	0.365107	0.751635	0.0790636	1.0552	0.357641	2.05658	0.647444	DR077737	LRC02787_1	Lamin B2	Q03252	6e-07	Filarin	Q25089_HAEMA	6e-18
Lr_Cd2CF_67B01	1.00811	0.0627091	1.10122	0.0740562	0.990901	0.0970366	0.530083	0.149613	0.65326	0.0652501	DR077718	LRC10945_1
Lr_Cd2CF_66H11	1.01175	0.644575	2.21237	0.788113	1.01338	0.81207	2.70922	1.11911	1.6774	0.856545	DR077708	LRC10146_1
Lr_Cd2CF_66H01	0.751148	0.472128	0.399729	0.0193788	0.666937	0.191429	1.05309	0.115868	1.23061	0.504552	DR077646	LRC10889_1	OTTHUMP00000030726 (Fragment)	Q5JW45	2e-17	Myosin heavy chain A (Fragment)	Q9XYL5_9TURB	2e-26
Lr_Cd2CF_66F08	1.05321	0.0905792	1.21145	0.0768792	1.16401	0.121228	0.662274	0.0737841	0.389492	0.0356539	DR077687	LRC10919_1	Arrestin domain containing 2	Q8TBH0	2e-07	CG1105-PA (LD44267p)	Q9VI53_DROME	3e-08
Lr_Cd2CF_66F02	1.10485	0.120016	1.26343	0.120618	1.55031	0.263208	2.25266	0.14971	1.87478	0.136558	DR077651	LRC03157_3	FTH1 protein (Fragment)	Q6NS36	2e-23	Soma ferritin (EC 1.16.3.1)	FRIS_LYMST	1e-28	Eisenia andrei cDNA clone EAI10386 similar to ferritin	BP524380	5e-42
Lr_Cd2CF_66F01	1.01755	0.209066	0.841983	0.162892	1.1499	0.134209	1.06462	0.124105	2.26732	0.120703	DR077650	LRC03230_1							Eisenia andrei cDNA clone EAI10377	BP524992	6e-80
Lr_Cd2CF_66D10	1.3281	0.644296	0.749228	0.422056	5.89141	1.36296	1.5029	0.0858463	0.719276	0.130404	DR077709	LRC10938_1
Lr_Cd2CF_66A11	1.03861	0.119271	1.27331	0.20761	2.18877	0.641536	0.815217	0.321789	0.547693	0.0764772	DR077702	LRC10932_1
Lr_Cd2CF_65G02	1.30683	0.439002	1.63043	1.22381	8.11347	2.49633	1.18961	0.119139	0.702687	0.0237553	DR077583	LRC00810_6	Actin, gamma 1	Q5U032	0	Actin A1	Q5BQE5_9VEST	0	L.terrestris mRNA for actin (1567 bp)	LTACT1567	0
Lr_Cd2CF_65F11	0.788593	0.267979	1.3025	0.422311	0.863808	0.165882	1.50418	0.767706	1.12853	0.414394	DR077635	LRC02472_1
Lr_Cd2CF_65E08	0.921503	0.439648	2.43929	1.21472	2.2774	0.0997065	0.899146	0.294779	1.02149	0.100691	DR077605	LRC01676_1	Cytochrome c oxidase subunit III	Q4VFD0	1e-89	Cytochrome c oxidase subunit 3 (EC 1.9.3.1)	COX3_LUMTE	1e-100	Lumbricus terrestris mitochondrion	LTU24570	1e-39
Lr_Cd2CF_65E06	0.985939	0.0598748	0.22231	1.72196	0.990984	0.149664	0.818868	0.109706	0.915727	0.0284231	DR077592	LRC10847_1
Lr_Cd2CF_65E04	1.14512	0.185813	1.62638	0.421204	1.91284	1.06019	1.4217	0.834567	1.28419	0.545857	DR077575	LRC07276_1				Extracellular globin II (Erythrocruorin)	GLB2_LUMTE	5e-77	Eisenia andrei cDNA clone EAI10497 similar to Glovin II	BP524621	1e-148
Lr_Cd2CF_65E02	1.27267	0.715202	1.89025	1.12562	2.0239	2.49122	0.742192	0.662581	2.45061	1.63744	DR077585	LRC00012_3	Actin, gamma 1	Q5U032	0	Actin	Q5RLJ4_9CUCU	0	L.terrestris act gene (1855 bp)	LTACT1855	0
Lr_Cd2CF_65D08	0.965222	0.259252	1.26927	0.390801	1.69901	1.03468	2.87969	1.09769	2.29329	0.522546	DR077607	LRC09642_1	NADH dehydrogenase subunit 4	Q9B2W5	5e-57	NADH-ubiquinone oxidoreductase chain 4 (EC 1.6.5.3)	NU4M_LUMTE	1e-90	Lumbricus terrestris mitochondrion	LTU24570	1e-100
Lr_Cd2CF_65D01	0.970511	0.029909	1.27579	0.2926	1.24232	0.284216	0.519018	0.1612	1.01556	0.19659	DR077557	LRC07266_1				Hemoglobin chain d1 precursor	O61233_LUMTE	4e-37	Lumbricus terrestris hemoglobin chain d1 gene	LTU55073	0
Lr_Cd2CF_65A01	1.03988	0.228291	0.598885	0.416694	1.65412	0.815197	0.75761	0.211284	0.519186	0.085617	DR077563	LRC01980_2	Cytochrome c oxidase subunit I	Q5XS99	1e-155	Cytochrome c oxidase subunit 1 (EC 1.9.3.1)	COX1_LUMTE	1e-133	Lumbricus terrestris mitochondrion	NC_001673	0
Lr_Cd2CF_64G08	0.770187	0.275912	0.934645	0.246306	0.745505	0.150817	0.283077	0.166155	0.370109	0.193012	DR077529	LRC10802_1				Hypothetical protein PF08_0127	Q8IAN1_PLAF7	4e-17
Lr_Cd2CF_64D01	0.980068	0.0707898	0.58337	0.100768	0.998508	0.100922	0.717916	0.0794823	0.455312	0.0498716	DR077500	LRC10776_1				Extracellular globin IV (Erythrocruorin)	GLB4_LUMTE	2e-13	Eisenia andrei cDNA clone EAI10461	BP525023	1e-48
Lr_Cd2CF_64B01	1.10763	0.460816	1.28896	0.729965	1.1359	0.0674768	1.52249	0.349176	2.61109	0.317892	DR077474	LRC07381_1	Glyceraldehyde 3-phosphate dehydrogenase (GAPDH)	Q5D0F4	3e-73	Glyceraldehyde-3-phosphate dehydrogenase II (EC 1.2.1.12)	G3P2_DROME	4e-76	Nereis macrydi glyceraldehyde 3-phosphate dehydrogenase (G3PDH) mRNA	AY522948	8e-29
Lr_Cd2CF_63H11	0.900778	0.192923	1.0986	0.194344	1.15301	0.213514	2.09162	0.298505	2.78532	0.638443	DR077473	LRC10755_1
Lr_Cd2CF_63H09	0.921664	0.183988	1.08177	0.0566572	0.715989	0.291588	0.421812	0.180927	0.733274	0.114339	DR077465	LRC06705_1
Lr_Cd2CF_63F02	1.03501	0.102061	1.17074	0.219714	0.963148	0.331123	0.529415	0.0814865	0.561432	0.0978797	DR077424	LRC00458_2	ACTB protein (Fragment)	Q96E67	1e-104	Beta actin	Q6R5N6_EPICO	1e-104	L.terrestris act gene (1855 bp)	LTACT1855	1e-139
Lr_Cd2CF_63E08	1.04648	0.131811	1.04647	0.133861	1.23095	0.156888	0.289326	0.314268	0.341406	0.231587	DR077468	LRC01888_1	L-xylulose reductase (EC 1.1.1.10)	Q7Z4W1	1e-72	L-xylulose reductase (EC 1.1.1.10)	DCXR_MOUSE	2e-77
Lr_Cd2CF_63C04	0.997367	0.0337076	0.499296	0.379803	0.753655	0.123606	0.830725	0.0321302	0.896755	0.0352264	DR077440	LRC10725_1	Calpain-3 (EC 3.4.22.-)	P20807	5e-34	Calpain B	Q5IW12_GECLA	8e-39
Lr_Cd2CF_63B08	1.05056	0.0774383	1.074	0.0711058	1.37579	0.0436061	0.964607	0.244486	0.577762	0.25843	DR077446	LRC10731_1
Lr_Cd2CF_63A11	1.16125	0.186423	1.16404	0.293591	1.08174	0.0366244	0.53733	4.03419	2.32139	0.396584	DR077481	LRC05616_1							Eisenia andrei cDNA clone EAI10377	BP524992	7e-10
Lr_Cd2CF_63A07	0.795836	0.49618	0.906691	0.144413	0.497144	0.156524	0.549891	0.18302	0.592345	0.111617	DR077445	LRC10730_1				NADH-ubiquinone oxidoreductase chain 6 (EC 1.6.5.3)	NU6M_LUMTE	9e-31	Lumbricus terrestris mitochondrion	NC_001673	9e-31
Lr_Cd2CF_62E12	1.00759	0.0825237	1.01885	0.0758062	1.03531	0.0305954	0.967983	0.108066	0.603107	0.335095	DR077414	LRC10701_1
Lr_Cd2CF_62E09	0.986397	0.109663	1.09015	0.247753	1.36007	0.459211	0.486932	0.219114	0.823553	0.0431858	DR077411	LRC01235_4	ATP synthase F0 subunit 6	Q6R0Z3	1e-29	ATP synthase a chain (EC 3.6.3.14)	ATP6_LUMTE	1e-92	Lumbricus terrestris mitochondrion	LTU24570	9e-40
Lr_Cd2CF_62E01	1.23506	0.340058	1.54144	0.325315	1.31107	0.0764491	2.68352	0.454107	2.18173	0.243516	DR077348	LRC01730_1
Lr_Cd2CF_62D11	0.976997	0.183663	1.00575	0.147703	1.0185	0.0551278	1.22525	0.206121	2.96894	2.0724	DR077403	LRC10693_1				Destabilase I	Q25091_HIRME	1e-32
Lr_Cd2CF_62B09	1.05832	0.101452	0.98024	0.0651078	0.923156	0.0852521	0.579679	0.243423	1.03063	0.0491662	DR077390	LRC01799_1				Metallothionein 2C	Q9GRJ0_LUMRU	2e-21	Lumbricus terrestris mRNA for metallothionein	LTE010263	5e-29
Lr_Cd2CF_61F11	0.75583	0.499789	0.817711	0.13562	0.854447	0.256941	0.561025	0.394889	1.10249	0.0108917	DR077337	LRC10641_1
Lr_Cd2CF_61F09	1.19363	0.442996	1.04337	0.547245	1.4387	0.606068	0.639095	0.222264	0.714225	0.374082	DR077322	LRC10630_1	Phosphoenolpyruvate carboxykinase, mitochondrial precursor [GTP] (EC 4.1.1.32)	Q16822	4e-36	Hypothetical protein R11A5.4c	Q7JKI3_CAEEL	2e-37	Eisenia andrei cDNA clone EAI10043 similar to phosphoenolpyruvate carboxykinase	BP524539	2e-99
Lr_Cd2CF_61F05	1.06834	0.0779547	0.93057	0.106007	1.17989	0.0412861	2.06272	0.390086	2.4493	0.217133	DR077288	LRC01012_3							Eisenia andrei cDNA clone EAI10053	BP524886	6e-40
Lr_Cd2CF_61E07	1.00412	0.225723	1.1162	0.183962	1.02725	0.251627	0.776912	0.894718	1.3045	0.0219591	DR077306	LRC10616_1	Hypothetical protein pp10122	Q8WYX9	2e-12	Mus musculus 0 day neonate thymus cDNA	Q8BYD6_MOUSE	2e-10
Lr_Cd2CF_61C09	0.725461	0.258856	0.726397	0.178647	0.771549	0.311954	0.189273	0.0350262	0.258366	0.101687	DR077327	LRC07282_1	ACTB protein (Fragment)	Q96E67	9e-74	Hypothetical LOC496552	Q5XGJ6_XENTR	6e-75	L.terrestris mRNA for actin (1567 bp)	LTACT1567	0
Lr_Cd2CF_61B12	0.757634	0.243747	1.04988	0.108747	0.927158	0.0522569	0.381923	0.0992399	0.634112	0.0879233	DR077357	LRC10656_1
Lr_Cd2CF_61B11	0.832905	0.378453	1.19441	0.681591	4.53649	0.24206	0.0612233	0.527478	0.426986	0.0933495	DR077345	LRC00731_3							Lumbricus terrestris mitochondrion	NC_001673	0
Lr_Cd2CF_61B07	0.993455	0.0512938	0.953151	0.0648836	0.944173	0.082718	0.533907	0.191107	0.764171	0.0334022	DR077312	LRC10622_1
Lr_Cd2CF_61A02	1.08544	0.197572	1.32657	0.288817	1.93434	0.26728	0.454136	0.224121	0.896416	0.169158	DR077278	LRC10596_1
Lr_Cd2CF_60F06	1.31134	0.470397	1.01764	0.207718	1.08231	0.14852	0.685243	0.0429169	0.626936	0.107527	DR077221	LRC10551_1
Lr_Cd2CF_60E12	0.969151	0.210011	1.21859	0.0626429	2.20555	0.453938	1.84381	0.162509	1.39397	0.841641	DR077271	LRC05857_1				Extracellular globin IV (Erythrocruorin)	GLB4_LUMTE	6e-75	Eisenia andrei cDNA clone EAI10603 similar to Globin IV	BP524384	1e-155
Lr_Cd2CF_60E06	1.15046	0.598737	1.82449	0.877856	1.30524	0.232165	0.911841	0.621932	2.10732	0.72415	DR077223	LRC01805_2	ATP synthase F0 subunit 6	Q6R0Z3	3e-29	ATP synthase a chain (EC 3.6.3.14)	ATP6_LUMTE	6e-81	Lumbricus terrestris mitochondrion	LTU24570	2e-34
Lr_Cd2CF_60E01	1.07652	0.221361	0.848716	0.116446	1.03839	0.221177	0.473561	0.0703115	0.490232	0.0778715	DR077198	LRC04844_1
Lr_Cd2CF_60C05	1.0072	0.0747465	0.860094	0.0957447	0.940424	0.160087	0.601984	0.125331	0.44177	0.0458765	DR077225	LRC10553_1
Lr_Cd2CF_60C01	0.950119	0.279006	1.11991	0.2733	1.18442	0.0384015	0.723865	0.0911319	0.45165	0.0427995	DR077201	LRC10537_1							Eisenia andrei cDNA clone EAI10903	BP525217	6e-06
Lr_Cd2CF_60B12	0.981287	0.0399783	1.02598	0.0536438	1.09707	0.169639	0.847203	0.192933	0.477713	0.0275663	DR077259	LRC10579_1	CDNA PSEC0232 fis, clone HEMBA1006549, moderately similar to Complement-c1q tumor necrosis factor-related protein 3	Q542Y2	1e-12	Novel protein similar to vertebrate gliacolin (C1Q)	Q7T130_BRARE	3e-15
Lr_Cd2CF_60B09	1.74057	1.29904	1.00329	0.0962267	0.903099	0.0616373	1.04504	0.102048	0.89595	0.0869331	DR077230	LRC10556_1
Lr_Cd2CF_60B07	1.08906	0.194661	0.996326	0.105014	0.943639	0.184627	0.674536	0.0205123	0.512707	0.0314173	DR077241	LRC10564_1
Lr_Cd2CF_60A11	1.05654	0.0959527	1.06297	0.0569982	1.04479	0.0973208	0.805493	0.121503	0.525815	0.0365986	DR077246	LRC10569_1
Lr_Cd2CF_60A10	0.963104	0.0561981	1.37469	0.356199	1.20129	0.162714	1.82426	0.706259	1.37807	0.192238	DR077245	LRC10568_1
Lr_Cd2CF_60A07	0.976397	0.0513866	1.05065	0.0718849	0.344587	0.548382	1.16765	0.254529	0.89636	0.0501207	DR077215	LRC10546_1	Hypothetical protein DKFZp434B1272 (Fragment)	Q9NSM3	9e-08	Mus musculus 2 days pregnant adult female oviduct cDNA	Q8BW80_MOUSE	4e-07
Lr_Cd2CF_60A02	1.08172	0.0938054	0.94514	0.11717	1.06461	0.181901	0.522122	0.0327498	0.53678	0.0346419	DR077204	LRC07836_1	13kDa differentiation-associated protein	Q53XX0	3e-33	Hypothetical protein	Q5DCU4_SCHJA	3e-46
Lr_Cd2CF_53G07	1.10495	0.135636	1.88262	0.663008	1.45478	0.21439	2.54124	0.240569	2.41181	0.543117	CF611600	LRC02531_1
Lr_Cd2CF_53G03	0.968356	0.110122	1.23439	0.227014	1.43584	0.228793	1.61289	0.234655	2.15721	0.359756	CF611596	LRC02527_1							L.terrestris act gene (1855 bp)	LTACT1855	1e-11
Lr_Cd2CF_53F09	0.814461	0.326928	1.23584	0.278257	0.609815	0.202991	0.175033	0.0656168	0.42469	0.253027	CF611591	LRC02524_1
Lr_Cd2CF_53F01	1.08722	0.306194	1.37029	0.577367	1.23777	0.756635	1.82437	0.387898	5.0477	3.67207	CF611585	LRC00836_5							Eisenia andrei cDNA clone EAI11041	BP525286	9e-24
Lr_Cd2CF_53E10	1.14192	0.512145	1.44168	0.58862	1.14114	0.180914	1.6748	0.144951	2.61095	0.690968	CF611582	LRC02520_1
Lr_Cd2CF_53D09	0.7744	0.48889	1.46822	0.546964	0.720217	0.240752	0.897303	0.485492	2.75049	0.476477	CF611572	LRC02514_1
Lr_Cd2CF_53D01	1.33482	0.450949	2.05014	0.390556	1.26459	0.17886	3.78638	0.357779	5.10955	1.26854	CF611565	LRC02507_1
Lr_Cd2CF_53B04	1.01663	0.1463	1.29993	0.151312	1.53713	0.709265	1.66649	0.248094	2.87502	0.864742	CF611549	LRC02498_1							Eisenia andrei cDNA clone EAI10326	BP524966	5e-09
Lr_Cd2CF_53B01	1.13148	0.571391	1.38003	0.686853	1.53807	1.0365	2.12354	0.233128	3.47543	1.5349	CF611548	LRC00481_1							Eisenia andrei cDNA clone EAI10452	BP525020	3e-13
Lr_Cd2CF_53A04	1.10603	0.638413	2.52609	0.621502	1.09859	0.111349	0.758587	0.297331	1.01622	0.0267761	CF611543	LRC02495_1	Hypothetical protein DKFZp686L1882 (Fragment)	Q7Z3W5	9e-15	Mus musculus 10 days neonate skin cDNA	Q8C168_MOUSE	2e-17
Lr_Cd2CF_51E09	0.959184	0.0483985	0.470589	1.2296	1.0886	0.366627	0.350975	0.212522	0.363117	0.0599163	CF611350	LRC02380_1
Lr_Cd2CF_51C01	1.57663	1.07326	1.37784	0.700083	1.43183	0.49838	1.09322	0.0693815	3.2745	5.04397	CF611327	LRC00582_3				Hemerythrin	Q674M7_HIRME	5e-45	Eisenia andrei cDNA clone EAI10642 similar to MYOHEMERYTHRIN ISOFORM 1	BP524524	2e-68
Lr_Cd2CF_51B08	0.98531	0.135406	0.832583	0.216543	0.889751	0.633666	0.503312	0.178227	1.24657	0.489624	CF611323	LRC02364_1	CTSK protein (Cathepsin K)	Q6FHS6	2e-52	Cathepsin L	Q86GJ2_HYDAT	7e-53
Lr_Cd2CF_51B03	1.26876	0.867344	1.39127	0.236031	1.00815	0.585627	1.0931	0.1816	1.74228	0.58434	CF611320	LRC01100_1	Ribosomal protein S4, X-linked, X isoform (RPS4X protein)	Q6IPY4	9e-77	MGC81176 protein	Q6NRW9_XENLA	8e-76
Lr_Cd2CF_23G09	1.02095	0.035443	1.34163	0.0798892	1.43893	0.0712288	1.49006	0.378958	2.09533	0.566967	CF611274	LRC02331_1
Lr_Cd2CF_23G04	0.956416	0.102328	0.866829	0.267398	0.69982	0.0470615	0.466912	0.10108	0.754087	0.0651306	CF611271	LRC02328_1
Lr_Cd2CF_22H03	1.11729	0.520923	1.56061	0.3934	1.22944	0.365714	0.84175	0.45499	0.625945	0.0384972	CF611224	LRC02294_1	SHUJUN-1	Q7Z5Z4	5e-10	Myosin regulatory light chain	Q9GUA2_RIFPA	4e-18
Lr_Cd2CF_22H02	1.06154	0.655947	5.32763	2.07585	2.74477	14.0438	1.50324	1.65073	2.08657	1.37011	CF611223	LRC00477_2							Lumbricus terrestris mitochondrion	LTU24570	3e-98
Lr_Cd2CF_22G10	1.00099	0.0338943	1.29152	0.204384	1.14165	0.45067	1.95495	0.681979	2.61311	0.566606	CF611220	LRC02290_1
Lr_Cd2CF_22F12	0.893988	0.205291	0.766921	0.140935	0.990631	0.241985	1.17824	0.531387	1.8117	0.35478	CF611212	LRC01402_1				L3 extracellular hemoglobin linker chain (Fragments)	Q9TXF2_LUMTE	2e-42	Eisenia andrei cDNA clone EAI10829	BP525181	5e-14
Lr_Cd2CF_22E04	1.04242	0.0820953	0.893725	0.199585	1.02111	0.0585483	0.515073	0.370878	0.788271	0.0695456	CF611194	LRC02277_1
Lr_Cd2CF_22B04	0.912612	0.307858	0.988521	0.160764	0.779168	0.179628	0.952288	0.255998	1.78677	1.01646	CF611164	LRC00063_3	Phosphoenolpyruvate carboxykinase, mitochondrial precursor [GTP] (EC 4.1.1.32)	Q16822	1e-29	Phosphoenolpyruvate carboxykinase (GTP)	P91756_LUMRU	1e-33	Eisenia andrei cDNA clone EAI10445 similar to Phosphoenol pyruvate carboxylase	BP524877	3e-92
Lr_Cd2CF_21G12	0.764974	0.283913	0.800132	0.208733	0.763865	0.134362	0.74596	0.145186	0.477366	0.177087	CF611147	LRC02247_1
Lr_Cd2CF_21E08	0.55213	0.784966	1.44767	0.576342	1.83689	0.234012	1.60223	0.0678004	1.99164	0.076032	CF611129	LRC02236_1
Lr_Cd2CF_21D06	0.647296	0.341617	1.21337	0.308227	1.14404	0.10478	1.34419	0.18462	1.77655	0.218356	CF611116	LRC02230_1
Lr_Cd2CF_21C11	0.796255	0.220661	0.379776	0.168297	0.641535	0.113431	0.81275	0.0995294	0.671046	0.157641	CF611111	LRC00483_5							Eisenia andrei cDNA clone EAI10031 similar to Glovin IV	BP524663	2e-47
Lr_Cd2CF_21C02	1.2417	0.534428	1.96749	0.26365	1.6538	0.644778	0.880786	0.519875	1.98305	0.511225	CF611107	LRC02226_1	COP9 signalosome subunit 4	Q561W7	3e-76	COP9 signalosome complex subunit 4 (Signalosome subunit 4)	CSN4_RAT	4e-75
Lr_Cd2CF_21A12	0.337288	1.29946	1.10786	0.362014	0.994585	0.141141	1.07039	0.0579295	0.988813	0.17783	CF611100	LRC02220_1	COPS7B protein	Q5BJG3	3e-53	MGC81975 protein	Q66J43_XENLA	6e-53
Lr_Cd2CF_20F10	1.18262	0.346999	1.81993	0.962113	1.04292	0.0828592	0.401536	0.19233	0.708682	0.0503375	CF611074	LRC01796_2	UBC protein (Fragment)	Q7L684	1e-37	Ubiquitin	Q9PT09_ONCMY	4e-67	Eisenia andrei cDNA clone EAI10198 similar to Ubiquitin	BP524769	1e-163
Lr_Cd2CF_20F08	0.958635	0.182316	1.24324	0.203728	1.14915	0.476374	1.07314	0.180056	2.08421	0.356514	CF611072	LRC02132_1							Eisenia andrei cDNA clone EAI10377	BP524992	1e-07
Lr_Cd2CF_20E10	0.963106	0.0504932	1.15492	0.071124	0.942009	0.0953867	0.459651	0.174374	0.273489	0.0552254	CF611066	LRC02199_1
Lr_Cd2CF_20E06	1.28556	0.342068	1.17044	0.123081	1.52056	0.0862832	3.78613	1.74441	3.15169	0.57551	CF611063	LRC00454_1	Myosin heavy chain, cardiac muscle alpha isoform (MyHC-alpha)	P13533	2e-31	Hypothetical protein	Q5C296_SCHJA	7e-41	Eisenia andrei cDNA clone EAI10980 similar to myosin heavy chain	BP524368	4e-18
Lr_Cd2CF_20C01	1.05593	0.0601038	1.12327	0.181206	2.43351	5.15473	1.00755	0.141439	0.920185	0.0610053	CF611044	LRC02189_1	Cytochrome b561 domain containing protein 2 (Putative tumor suppressor protein 101F6)	O14569	7e-26	Cytochrome b561 domain containing protein 2 (Putative tumor suppressor protein 101F6)	C56D2_MOUSE	5e-25
Lr_Cd2CF_20B05	1.15905	0.279968	1.15222	0.0802184	1.23885	0.10122	2.39272	0.537137	1.97811	0.287583	CF611038	LRC02185_1				EEP-2 precursor	Q39713_EISFO	2e-10	Eisenia fetida EEP-2 precursor mRNA	EBIGGNGP3	7e-06
Lr_Cd2CF_20A02	0.546942	0.45343	0.777323	0.339961	0.265155	0.123771	0.37949	0.0848959	0.801666	0.0590172	CF611027	LRC02177_1	Regulatory myosin light chain long version	Q71U02	4e-39	Regulatory myosin light chain long version	Q71U02_HUMAN	1e-37
Lr_Cd2CF_19F02	0.959949	0.0419808	0.942495	0.0980195	1.8041	0.71964	1.40157	0.181985	1.40293	0.178629	CF611007	LRC02164_1	Adenylyl cyclase-associated protein 1 (CAP 1)	Q01518	2e-58	ENSANGP00000012398	Q7PJT7_ANOGA	5e-63
Lr_Cd2CF_19E03	1.02011	0.591681	1.41275	0.22966	1.04067	0.157079	2.5376	0.826263	1.62583	0.187861	CF611000	LRC02160_1
Lr_Cd2CF_19D05	1.11613	0.172472	1.08112	0.11146	0.864489	0.13387	0.495024	0.167142	0.675567	0.102537	CF610993	LRC02157_1				CG13887-PB	Q9W0M4_DROME	5e-09
Lr_Cd2CF_18G07	1.15802	0.185478	1.19806	0.154564	0.375561	0.0330627	1.0752	0.900812	1.02122	0.162059	CF610966	LRC02136_1
Lr_Cd2CF_18G05	1.02121	0.305293	0.897334	0.498283	0.734676	0.118575	0.875741	0.168335	0.539802	0.214917	CF610965	LRC02135_1
Lr_Cd2CF_18D07	1.35789	0.579273	2.9842	0.354945	1.97356	0.86194	0.68235	0.613732	0.365281	0.44702	CF610946	LRC02124_1
Lr_Cd2CF_18C10	1.00367	0.021735	0.99498	0.0606642	2.14569	2.40038	1.21029	0.291753	1.07538	0.0509154	CF610941	LRC02120_1				Zgc:101876	Q5XJJ7_BRARE	8e-07
Lr_Cd2CF_18C07	0.97593	0.0455674	1.14168	0.22407	0.83242	0.140147	1.9177	1.2505	1.59206	0.138086	CF610940	LRC02119_1
Lr_Cd2CF_17G10	1.30384	0.645109	1.64904	1.05876	1.45714	1.10778	2.24483	1.14974	3.30399	1.71736	CF610916	LRC02087_1
Lr_Cd2CF_17G07	1.33263	0.553592	1.16472	0.682306	2.15726	1.73828	0.654879	0.287249	1.67793	0.112029	CF610914	LRC00584_2	ACTB protein (Fragment)	Q96E67	2e-39	Hypothetical LOC496552	Q5XGJ6_XENTR	5e-39	L.terrestris mRNA for actin (1596 bp)	LTACT1596	1e-161
Lr_Cd2CF_17D10	0.974797	0.167328	1.10016	0.3274	0.805915	0.136556	0.497084	0.0785725	0.550316	0.0547851	CF610898	LRC02088_1
Lr_Cd2CF_17D06	0.941346	0.199251	2.08167	0.994814	2.15949	0.676015	0.586625	0.50003	0.465237	0.104966	CF610896	LRC02086_1	CCT8 protein	Q7Z759	9e-48	Cct8-prov protein	Q7ZTL5_XENLA	2e-49
Lr_Cd2CF_17C01	1.00749	0.0401903	0.490899	0.572407	1.52603	0.598085	0.984336	0.0196641	0.964609	0.0831553	CF610888	LRC02078_1
Lr_Cd2CF_17A09	0.954244	0.0620644	0.407116	0.992753	0.883813	0.0389911	0.797974	0.0249973	0.868016	0.0537559	CF610878	LRC01950_1
Lr_Cd2CF_16H03	1.47273	0.712696	0.856337	0.451547	0.857481	0.295066	1.90517	0.629926	1.92876	0.529215	CF610867	LRC02067_1	Sarcoplasmic/endoplasmic reticulum calcium ATPase 2 (EC 3.6.3.8)	P16615	3e-22	Hypothetical protein	Q5DF96_SCHJA	1e-24
Lr_Cd2CF_16F12	0.862048	0.215605	0.880825	0.123611	1.19377	0.188371	1.61103	0.338563	2.45388	0.169188	CF610861	LRC00389_1				SCBP3 protein (Fragment)	Q7YWL4_LUMTE	1e-12	Lumbricus terrestris mRNA for SCBP3 protein	LTE440223	7e-37
Lr_Cd2CF_16E02	0.998476	0.034559	0.928199	0.0474677	0.944129	0.0613117	1.15351	0.147458	0.336156	0.920139	CF610847	LRC02055_1
Lr_Cd2CF_16D08	1.09865	0.344106	0.605542	0.737921	1.20064	0.157533	0.591259	0.270165	0.713999	0.043914	CF610843	LRC02051_1
Lr_Cd2CF_16C10	1.08687	0.121579	1.18506	0.162167	1.1779	0.0801005	1.80418	0.0885668	2.64583	0.73138	CF610836	LRC01542_1	NADPH oxidase 5 beta	Q96PJ9	9e-06	Calmodulin-domain protein kinase 2	Q5CNS4_9CRYT	7e-06
Lr_Cd2CF_16C03	1.18952	0.479569	0.737104	0.289715	1.12583	0.559214	2.66635	0.276552	2.92278	1.2203	CF610831	LRC00085_2	Hypothetical protein DKFZp779M2348	Q6N056	2e-06	Hypothetical protein	Q5DGG9_SCHJA	4e-30	Pheretima tschiliensis antimicrobial-like peptide PP-1 (Pp-1) mRNA	AY167143	8e-11
Lr_Cd2CF_16A01	1.02467	0.0358065	0.677647	0.246418	0.960291	0.0446819	1.1595	0.203394	0.558747	0.340972	CF610815	LRC02030_1
Lr_Cd2CF_14H03	1.03894	0.397768	1.12965	0.219534	0.486511	0.277605	2.12806	0.299745	2.03546	0.436308	CF610756	LRC01990_1
Lr_Cd2CF_14G06	0.965124	0.111093	1.08256	0.0748754	0.727166	0.116148	1.92295	1.04584	1.58515	0.459153	CF610748	LRC01695_2	Advillin (p92)	O75366	6e-08	EWAM (Actin-Modulator of the Earthworm)	Q27410_LUMTE	6e-69	Lumbricus terrestris EWAM mRNA for actin-modulator	LUMEWAN	0
Lr_Cd2CF_14F03	1.06134	0.111135	0.996796	0.0789014	1.64172	0.463397	2.27511	0.394893	2.08825	0.216454	CF610738	LRC00182_2	Hypothetical protein CALM2	Q53S29	1e-19	Troponin C	Q9GN70_PERVT	6e-47	Mesenchytraeus solifugus clone C162 troponin-like mRNA	AY613901	3e-34
Lr_Cd2CF_14E08	1.0195	0.191352	0.944199	0.248989	0.528871	0.0315558	0.504212	0.113679	0.501778	0.166097	CF610733	LRC01976_1
Lr_Cd2CF_14C02	1.01554	0.0211668	0.501092	0.19931	0.438656	0.0459441	0.546113	0.118085	0.54069	0.0110608	CF610712	LRC01964_2
Lr_Cd2CF_13H01	1.06577	0.422765	1.75281	0.432404	0.941677	0.311779	0.449598	0.488309	1.90888	0.809356	CF610692	LRC00664_2							Eisenia andrei cDNA clone EAI11278	BP525365	2e-23
Lr_Cd2CF_13G04	0.694038	0.31797	0.939992	0.0352726	0.665649	0.0982929	2.4931	0.995301	1.54463	0.234558	CF610686	LRC01951_1
Lr_Cd2CF_13G01	0.991128	0.0454778	0.794288	0.2741	0.480538	0.154794	1.58357	1.86301	0.711907	0.0243702	CF610683	LRC01949_1
Lr_Cd2CF_13F12	1.0164	0.0531226	1.05057	0.0665086	1.0948	0.113011	0.539314	0.225184	0.806798	0.0618425	CF610682	LRC01948_1
Lr_Cd2CF_13F08	1.07502	0.149622	1.52076	0.136525	1.34416	0.0984286	2.24622	0.190709	2.44018	0.192223	CF610680	LRC01947_1
Lr_Cd2CF_13A01	0.960315	0.365638	1.56592	1.35834	1.14468	0.76361	5.28631	0.161353	7.50175	1.25256	CF610635	LRC00224_1	NADH dehydrogenase subunit 5	Q9B301	1e-20	NADH-ubiquinone oxidoreductase chain 5 (EC 1.6.5.3)	NU5M_LUMTE	3e-41	Lumbricus terrestris mitochondrion	LTU24570	6e-15
Lr_Cd2CF_12H11	0.934438	0.109929	0.939877	0.0641429	0.894785	0.0792212	0.473027	0.0461796	0.592156	0.0687546	CF610633	LRC01919_1
Lr_Cd2CF_12H02	0.73163	0.798868	0.95087	0.975693	0.477787	0.138307	0.991268	0.566776	2.16907	0.347667	CF610628	LRC00693_3	NADH dehydrogenase subunit 5	Q7YCG8	7e-34	NADH-ubiquinone oxidoreductase chain 5 (EC 1.6.5.3)	NU5M_LUMTE	1e-102	Lumbricus terrestris mitochondrion	LTU24570	3e-37
Lr_Cd2CF_12G03	1.09234	0.159059	1.06579	0.156584	1.1227	0.109505	1.19515	0.363551	2.31893	0.550351	CF610624	LRC01913_1				Gelsolin-like protein	Q8MPM1_LUMTE	1e-69	Lumbricus terrestris mRNA for gelsolin-like protein (gelsolin gene)	LTE504727	1e-172
Lr_Cd2CF_12G01	1.00359	0.0285831	1.8431	0.406078	0.491026	0.126041	1.0449	0.349221	1.51535	0.271792	CF610622	LRC01911_1
Lr_Cd2CF_12E05	0.9924	0.0521167	0.922242	0.158731	1.27479	0.276203	1.27924	0.288072	2.24	0.222787	CF610610	LRC01865_1	Calbindin 2, full length protein isoform	Q96BK4	3e-07				Eisenia andrei cDNA clone EAI10550 similar to Parvalbumin	BP524569	1e-63
Lr_Cd2CF_12C03	0.849864	0.17718	1.26829	0.0397914	1.09058	0.23718	0.225961	0.674205	1.4384	0.737374	CF610595	LRC01893_1
Lr_Cd2CF_12B10	1.17434	0.316396	0.939822	0.239681	0.421178	1.77676	1.77137	0.319865	1.53126	0.127267	CF610590	LRC01792_1
Lr_Cd2CF_12B04	1.22283	0.492041	0.764644	0.155852	0.697839	0.125098	0.852588	0.143278	0.522965	0.0656164	CF610585	LRC01887_1
Lr_Cd2CF_12B01	0.777068	0.683195	0.904701	0.254152	0.45701	0.167245	0.885164	0.158133	1.37189	0.200345	CF610582	LRC01884_1
Lr_Cd2CF_12A02	1.11077	0.128973	0.991396	0.0103456	1.0271	0.0268721	0.938531	0.105951	0.611368	0.222552	CF610575	LRC01879_1
Lr_Cd2CF_11F08	0.951037	0.0830407	1.06982	0.151772	0.949597	0.163874	1.42129	0.506483	1.85845	0.54901	CF610557	LRC01867_1	Fructose-bisphosphate aldolase	Q6FI10	1e-30	ENSANGP00000012760	Q7PQZ8_ANOGA	2e-35
Lr_Cd2CF_11F07	0.962748	0.2034	1.33661	0.404546	1.73497	0.0897645	0.273348	0.181885	0.625422	0.0562165	CF610556	LRC00060_1							Lumbricus terrestris mitochondrion	NC_001673	1e-115
Lr_Cd2CF_11E11	0.962221	0.0467957	1.10255	0.386834	0.726669	0.0914681	0.98722	0.451032	2.13181	1.09796	CF610550	LRC01862_1
Lr_Cd2CF_11B08	0.920677	0.0810611	1.25147	0.186807	1.07317	0.173673	1.95002	0.688367	1.22118	0.0278309	CF610521	LRC01841_1	CTSK protein (Cathepsin K)	Q6FHS6	9e-40	Cathepsin L1	Q5RZV1_ARTPA	7e-41
Lr_Cd2CF_11A10	0.704866	0.436459	0.762916	0.103063	0.992992	0.179139	1.48483	0.389486	1.91927	0.120184	CF610515	LRC01012_1							Eisenia andrei cDNA clone EAI10529	BP525056	4e-12
Lr_Cd2CF_11A06	0.976467	0.0311091	0.943615	0.117603	1.00315	0.200143	0.413553	0.0755911	0.504169	0.0169354	CF610512	LRC01833_1
Lr_Cd2CF_10G11	0.621206	0.563403	1.29232	0.588273	1.90174	1.88417	2.10057	0.693138	1.21904	0.0864718	CF610499	LRC01827_1
Lr_Cd2CF_10F06	0.680967	0.336052	1.38908	0.127131	2.05549	0.306039	0.919066	0.370247	1.26237	0.756146	CF610484	LRC01817_1
Lr_Cd2CF_10F03	0.680253	0.308687	1.05689	0.0892296	0.466216	0.472976	0.864947	0.0105801	0.888171	0.102928	CF610481	LRC01814_1
Lr_Cd2CF_10E06	1.14478	0.97899	0.839881	1.39334	2.2025	0.744931	2.27551	0.261178	2.22448	0.604465	CF610476	LRC01810_1	HSCO protein (ETHE1 protein)	O95571	6e-18	Ethylmalonic encephalopathy 1	Q6DJA2_XENTR	2e-19
Lr_Cd2CF_10B09	0.975547	0.0592387	1.09435	0.205652	1.49032	0.249886	2.16453	0.914058	1.00044	0.273137	CF610449	LRC01791_1	Indoleamine-pyrrole 2,3 dioxygenase	Q540B4	4e-23	Indoleamine-pyrrole 2	Q540B4_HUMAN	1e-21
Lr_Cd2CF_10B01	1.00585	0.066238	1.02341	0.0949606	1.00533	0.0673186	0.459571	0.670041	0.930695	0.156237	CF610442	LRC01785_1
Lr_Cd2CF_10A12	0.960624	1.20311	1.56691	0.342327	0.692667	0.332697	1.52658	0.230074	3.14257	0.347866	CF610441	LRC00150_4	NADH dehydrogenase subunit 2	Q6WQ54	2e-42	NADH-ubiquinone oxidoreductase chain 2 (EC 1.6.5.3)	NU2M_LUMTE	4e-70	Lumbricus terrestris mitochondrion	NC_001673	1e-20
Lr_Cd2CF_10A08	0.944354	0.207738	1.20077	0.443151	1.53018	0.390689	1.38841	0.50393	2.0189	0.189961	CF610437	LRC01782_1
Lr_Cd2CF_09H09	0.784361	0.37736	0.560257	0.231502	0.50346	0.230587	0.889648	0.472843	1.68988	0.571086	CF610429	LRC01776_1
Lr_Cd2CF_09E10	1.27392	0.549482	1.04158	0.253502	0.854244	0.297839	3.02067	0.20113	2.40448	0.527865	CF610418	LRC00678_2	Tropomyosin 3	Q5VU71	8e-64	Tropomyosin 1	Q7YZR4_9VEST	3e-82	HDAH05G05.F Leech Haementeria depressa cDNA library 5` similar to tropomyosin	CN807382	2e-08
Lr_Cd2CF_09D09	0.997745	0.0757925	0.975856	0.143494	0.887429	0.0842812	0.966635	0.0701876	0.434803	0.0526024	CF610416	LRC01768_1				RE28319p (Fragment)	Q8IGU5_DROME	2e-34
Lr_Cd2CF_09A11	1.11284	0.536273	1.19776	0.644497	0.901365	0.329348	0.885628	0.814909	1.82951	0.679759	CF610401	LRC00289_1	MSTP030 (Ribosomal protein L5)	Q9H3F4	3e-62	Ribosomal protein L5	Q8MIN5_HORSE	3e-61	Eisenia andrei cDNA clone EAI10132 similar to ribosomal protein L5	BP524434	1e-102
Lr_Cd2CF_09A07	1.00325	0.229758	0.823913	0.146072	1.16495	0.306679	0.917477	0.276171	0.673164	0.624026	CF610399	LRC00505_1
Lr_Cd2CF_08H08	0.927807	0.0943456	0.783408	0.0350251	0.644734	0.0927849	0.782	0.158445	0.47375	0.141635	CF610396	LRC01758_1
Lr_Cd2CF_08H04	1.04963	0.120788	0.960597	0.206557	0.919189	0.155667	0.707107	0.483566	1.74398	0.109828	CF610392	LRC01756_1	Cytochrome P450 2R1 (EC 1.14.14.-)	Q6VVX0	4e-25	Cytochrome P450 2R1 (EC 1.14.14.-)	CP2R1_HUMAN	1e-24
Lr_Cd2CF_08F08	1.19209	0.568316	1.15747	0.398905	0.861413	0.157273	3.85319	0.12529	2.85155	0.972893	CF610381	LRC01751_1	ATP6V1F protein	Q6IBA8	2e-41	V-ATPase subunit F (ATPase	Q6DRK0_BRARE	2e-43
Lr_Cd2CF_08F07	1.12386	0.154762	1.33177	0.213285	1.4991	0.265398	1.95878	0.353959	2.47259	1.86776	CF610380	LRC01750_1	Hydroxysteroid dehydrogenase-like protein (Hydroxysteroid dehydrogenase like 2)	Q6YN16	9e-51	Hypothetical protein CBG06955	Q61QM8_CAEBR	6e-53
Lr_Cd2CF_08F01	0.642529	0.361282	0.701841	0.251522	0.834933	0.136945	0.913506	0.378669	2.31119	0.552361	CF610377	LRC01748_1	DKFZP564M082 protein variant (Fragment)	Q53HF8	1e-12	MGC81409 protein	Q6IRQ9_XENLA	3e-11
Lr_Cd2CF_08D12	0.849995	0.436898	0.777695	0.140962	0.635081	0.165476	2.03217	0.405815	1.51199	0.268592	CF610370	LRC01743_1
Lr_Cd2CF_08D09	0.853889	0.146046	0.857818	0.204992	1.02163	0.0602099	1.34505	0.156121	1.73974	0.161011	CF610368	LRC01725_1
Lr_Cd2CF_08D02	1.12183	0.276068	1.3387	0.299704	1.1192	0.208933	1.93111	0.133086	2.84663	1.00759	CF610362	LRC01736_1
Lr_Cd2CF_08C12	1.17193	0.273944	0.786379	0.242191	1.8801	0.957137	4.8429	0.462271	4.42283	1.37269	CF610360	LRC00044_2				Hemoglobin chain d1 precursor	O61233_LUMTE	3e-70	Lumbricus terrestris hemoglobin chain d1 gene	LTU55073	1e-154
Lr_Cd2CF_08C10	0.905345	0.0916337	0.711629	0.16928	0.776772	0.148372	1.90895	0.276075	1.99399	0.218016	CF610359	LRC01733_1
Lr_Cd2CF_08B09	1.21765	0.311408	1.07675	0.219782	0.996285	0.0613442	2.66529	0.250676	2.63366	0.162616	CF610350	LRC01726_1
Lr_Cd2CF_08A11	0.925349	0.238564	0.901623	0.0707537	0.811993	0.299114	0.727079	1.66209	1.5766	0.146157	CF610345	LRC01722_1
Lr_Cd2CF_08A06	0.954652	0.550964	0.787168	0.503921	1.70444	1.26584	1.70971	0.706601	2.9193	0.646109	CF610342	LRC00096_2
Lr_Cd2CF_08A04	1.05441	0.136968	1.00049	0.0120617	0.935693	0.11063	2.30591	0.67654	0.854651	0.209757	CF610340	LRC01720_1
Lr_Cd2CF_07C03	1.33541	0.482288	1.00481	0.0696843	1.08563	0.128861	3.96213	0.394486	2.43167	1.26995	CF611528	LRC02485_1				Hypothetical protein	Q5DGA9_SCHJA	2e-20
Lr_Cd2CF_07B02	0.91552	0.191811	0.782021	0.0822244	0.502817	0.169072	0.848698	0.121547	1.00964	0.0754615	CF611524	LRC02483_1
Lr_Cd2CF_06H08	1.38104	0.797495	0.990093	0.424838	1.34525	0.566318	1.11063	1.64124	1.87562	0.424581	CF611517	LRC02479_1
Lr_Cd2CF_06F12	0.76901	0.335647	0.468172	0.244604	0.47451	0.157881	0.350489	0.685291	0.618719	0.233794	CF611502	LRC02471_1	Hypothetical protein HSPC268	Q75M90	3e-10	Hypothetical protein HSPC268	Q96HJ9_HUMAN	5e-09
Lr_Cd2CF_06F06	1.28402	0.548738	1.23817	0.349488	1.24521	0.302114	1.33189	3.58845	2.33581	0.937198	CF611501	LRC02470_1
Lr_Cd2CF_06F04	0.909022	0.242849	0.920283	0.141487	1.00642	0.253826	0.8527	1.87818	1.77327	0.711967	CF611499	LRC02468_1	MGC16733 protein (Fragment)	Q9BRC0	3e-14	MGC80217 protein	Q68F70_XENLA	1e-13
Lr_Cd2CF_06D09	1.00643	0.370607	0.767669	0.217431	0.929202	0.241611	2.89449	0.211694	2.35514	0.79255	CF611486	LRC02452_1
Lr_Cd2CF_06C12	1.06895	0.204268	0.623217	0.225996	0.594249	0.230202	0.836136	0.119819	1.85803	0.354947	CF611478	LRC02453_1	Hypoxia-inducible factor 1, alpha subunit inhibitor	Q5W147	2e-67	Hypoxia-inducible factor 1 alpha inhibitor (EC 1.14.11.16)	HIF1N_BRARE	3e-68
Lr_Cd2CF_06B07	1.40071	0.541249	1.67455	0.262219	1.43629	0.248139	5.47207	0.347516	2.81963	0.624484	CF611467	LRC00585_1	Proteasome subunit alpha type 6 (EC 3.4.25.1)	P60900	1e-106	Hypothetical protein	Q7SXN6_BRARE	1e-105
Lr_Cd2CF_06A10	0.913511	0.188122	0.734695	0.090443	1.01593	0.0844104	1.46244	0.128521	1.93498	0.172182	CF611462	LRC02443_1
Lr_Cd2CF_06A03	1.00751	0.166813	1.16128	0.293423	1.07509	0.398243	3.3419	0.922076	2.02187	0.5898	CF611456	LRC02439_1
Lr_Cd2CF_06A01	1.02939	0.537736	0.717631	0.0581998	0.702132	0.257698	2.69574	0.291506	3.31654	1.47801	CF611455	LRC00496_2	ACTB protein (Fragment)	Q96E67	4e-61	Hypothetical LOC496552	Q5XGJ6_XENTR	3e-62	L.terrestris mRNA for actin (1567 bp)	LTACT1567	0
Lr_Cd2CF_05H11	0.823892	0.499874	0.349733	0.0577254	0.62221	0.173161	1.02428	0.255811	1.2698	0.574737	CF611307	LRC00069_2	Transmembrane protease, serine 9 (EC 3.4.21.-)	Q7Z410	3e-38	Chymotrysin precursor	O46137_LUMRU	1e-152	Eisenia fetida clone CST2-2 lumbrokinase mRNA	AY684712	2e-68
Lr_Cd2CF_05H06	0.955345	0.0669515	0.476296	0.113466	0.628485	0.105012	0.663711	0.122292	0.843841	0.0486667	CF611452	LRC02437_1
Lr_Cd2CF_05G05	1.04635	0.100913	0.84611	0.261053	0.776925	0.0681668	0.575379	0.359279	0.653404	0.0531002	CF611444	LRC02429_1							Eisenia andrei cDNA clone EAI11074	BP525297	1e-28
Lr_Cd2CF_05G01	1.08654	0.112644	1.1979	0.219191	1.12339	0.221781	0.566142	0.196555	0.614708	0.0751099	CF611442	LRC02431_1
Lr_Cd2CF_05A05	1.01386	0.664318	0.735168	0.609747	0.896944	0.196217	1.16515	0.482789	1.00861	0.0883592	CF611424	LRC02422_1
Lr_Cd2CF_04G10	1.20724	0.23783	0.888658	0.308468	1.12842	0.150826	1.24945	0.579271	0.715654	0.332379	CF611417	LRC02416_1
Lr_Cd2CF_04C07	1.29804	0.521741	1.13664	0.545479	0.699258	0.227726	1.2052	0.36076	0.973008	0.147045	CF611389	LRC02402_1
Lr_Cd2CF_04B03	0.928161	0.182788	0.798249	0.0900508	0.679786	0.103173	0.574079	0.12546	0.383621	0.143622	CF611380	LRC02399_1
Lr_Cd2CF_03H09	1.04918	0.581998	1.94516	0.958158	1.32676	12.3565	0.853979	0.363114	0.75227	0.122755	CF610335	LRC01474_1
Lr_Cd2CF_03H07	1.09146	0.143881	0.969209	0.0882553	1.34078	0.188601	1.75175	0.249119	2.17663	0.667296	CF610333	LRC01717_1
Lr_Cd2CF_03H04	0.670242	0.416144	0.641775	0.0391061	0.743396	0.2474	0.661521	1.12951	2.0402	0.250245	CF610331	LRC01716_1	2-hydroxyphytanoyl-CoA lyase (EC 4.1.-.-)	Q9UJ83	2e-46	2-hydroxyphytanoyl-CoA lyase (EC 4.1.-.-)	HPCL_HUMAN	1e-45
Lr_Cd2CF_03H02	1.04322	0.177102	1.02512	0.0636221	0.84821	0.0954526	0.846464	0.102255	0.609017	0.233762	CF610330	LRC01147_1	DC2 (Hydrophobic protein HSF-28)	Q9NRP0	2e-50	HSPC307 (Fragment)	Q9P075_HUMAN	9e-49
Lr_Cd2CF_03G07	1.38931	0.66127	0.93797	0.437939	1.61381	0.320593	3.36422	0.61965	2.98029	2.43628	CF610324	LRC01712_1
Lr_Cd2CF_03F12	1.19384	0.489573	0.902567	0.40139	1.27395	0.465677	2.41727	0.416778	3.07519	0.399532	CF610321	LRC01710_1
Lr_Cd2CF_03F10	0.944114	0.105825	1.03671	0.460696	1.08862	0.191077	3.43091	0.459771	2.13474	1.36895	CF610319	LRC01709_1
Lr_Cd2CF_03C07	1.60414	1.28295	0.866185	0.572501	1.3859	0.479168	4.07413	1.86175	5.53816	2.76924	CF610294	LRC01698_1
Lr_Cd2CF_03C04	1.23426	0.848787	1.74233	0.775401	0.645982	0.061074	1.69941	0.0641619	2.02353	0.766826	CF610292	LRC01697_1				9.8 kDa basic protein	Q9GPM1_9ACAR	1e-09	Eisenia andrei cDNA clone EAI11021	BP525273	3e-24
Lr_Cd2CF_02G09	1.05619	0.161948	1.47814	0.213696	1.11093	0.15299	1.43015	0.258551	2.71033	0.408842	CF610265	LRC01679_1
Lr_Cd2CF_02G06	0.859316	0.622448	0.651053	0.348347	0.949149	0.377327	1.12879	0.444977	2.90357	0.562409	CF610262	LRC01677_1
Lr_Cd2CF_02F09	0.840628	0.280941	1.18601	0.26084	0.708647	0.253992	1.2764	0.421998	2.33204	0.0519025	CF610256	LRC01674_1
Lr_Cd2CF_02F05	1.15291	0.167738	2.2483	0.945674	1.97316	1.10218	0.54796	0.160899	2.56469	0.387273	CF610253	LRC01145_1	Elongation factor 1-alpha 2 (EF-1-alpha-2)	Q05639	2e-09	Elongation factor 1-alpha (EF-1-alpha)	EF1A_ASPOR	6e-09	Eisenia andrei cDNA clone EAI10546	BP525064	3e-85
Lr_Cd2CF_02F01	0.838609	0.539172	0.783182	0.239669	0.771585	0.120105	0.310381	0.188348	1.44228	0.261643	CF610249	LRC01669_1
Lr_Cd2CF_02E06	1.03776	0.32171	0.817802	0.25585	0.870748	0.209526	1.53821	0.320578	2.10917	0.683059	CF610245	LRC01666_1	Hypothetical protein FLJ20484 (28.4 kDa protein)	Q9NX20	2e-44	ENSANGP00000011467 (Fragment)	Q7Q7W6_ANOGA	3e-52
Lr_Cd2CF_02E03	0.818696	0.219251	0.881061	0.165628	0.698023	0.178971	1.35673	0.0793244	1.83946	0.288183	CF610243	LRC01665_1	Hypothetical protein FLJ40133	Q8N817	9e-09	Drosophila melanogaster CG15040 gene product	Q7RML9_PLAYO	1e-08
Lr_Cd2CF_02D07	0.470678	0.596378	0.769923	0.190573	0.332045	0.243092	0.742445	0.0690444	1.31914	0.124132	CF610236	LRC01659_1
Lr_Cd2CF_02C06	1.02777	0.135058	1.00703	0.19793	1.35373	0.390646	2.06779	0.469393	1.5382	0.922128	CF610225	LRC01653_1
Lr_Cd2CF_02C05	1.2791	0.416143	1.83454	0.647577	1.82411	0.518223	0.998149	0.321634	2.97183	0.500482	CF610224	LRC01652_1
Lr_Cd2CF_02B10	0.765738	0.23326	0.825338	0.282214	0.679193	0.222999	1.07653	0.127134	1.65172	0.0540499	CF610220	LRC01649_1	PGAM1 protein	Q6FHK8	1e-61	2	GPMA_CHLTE	3e-65	HDAH12H04.F Leech Haementeria depressa cDNA library 5` similar to phosphoglycerate mutase	CN807414	2e-24
Lr_Cd2CF_02B01	1.60936	1.09239	1.35293	0.369092	1.31575	0.617785	1.52831	2.49046	4.25699	1.31185	CF610213	LRC01644_1
Lr_Cd2CF_01H05	0.852083	0.195384	0.813699	0.168826	0.39796	0.399541	0.817961	0.572556	0.518346	0.326945	CF610199	LRC01635_1
Lr_Cd2CF_01H04	1.06649	0.0997552	0.952127	0.0870812	1.01758	0.194745	0.549614	0.222812	0.418194	0.229591	CF610198	LRC01634_1
Lr_Cd2CF_01G02	0.833742	0.277131	0.462018	0.118272	0.552158	0.294262	0.677937	0.162564	0.69524	0.227039	CF610188	LRC00628_1							Eisenia andrei cDNA clone EAI10117	BP524902	6e-30
Lr_Cd2CF_01F08	1.06829	0.0883704	0.928223	0.0458919	0.911238	0.168218	0.98072	0.26517	0.653609	0.536024	CF610183	LRC01623_1
Lr_Cd2CF_01E10	0.891947	0.122776	0.665215	0.0930459	0.658289	0.361141	0.888444	0.267857	0.419181	0.271971	CF610176	LRC01618_1
Lr_Cd2CF_01D02	1.0445	0.482088	0.873514	0.18728	0.944653	0.043459	1.29841	0.38673	2.83436	0.659474	CF611295	LRC00150_1	NADH dehydrogenase subunit 2	Q6WQ54	2e-37	NADH-ubiquinone oxidoreductase chain 2 (EC 1.6.5.3)	NU2M_LUMTE	5e-70	Lumbricus terrestris mitochondrion	LTU24570	4e-26
Lr_Cd2CF_01C11	1.1323	0.20274	1.4841	0.711143	2.20581	0.878385	2.21236	0.938963	1.26145	0.605343	CF611294	LRC02346_1	KCNA2 protein (Potassium voltage-gated channel, shaker-related subfamily, member 2)	Q86XG6	5e-49	Potassium channel	O61335_PANIN	4e-49
Lr_Cd2CF_01C10	1.02851	0.0926364	1.08408	0.170104	1.27541	0.0396207	2.03424	0.469728	3.45927	1.94093	CF610159	LRC01607_3				Metallothionein 2B (Metallothionein 2A)	Q9GN45_LUMRU	1e-24	Lumbricus terrestris mRNA for metallothionein	LTE010263	0
Lr_Cd2CF_01C07	1.36359	1.29672	1.41189	1.90637	0.777449	0.18629	3.01602	1.2336	1.69135	1.29374	CF611292	LRC02345_1							Eisenia andrei cDNA clone EAI10416	BP525009	2e-12
Lr_Cd2CF_01C03	1.08236	0.118122	1.22748	0.0352971	1.16411	0.0646292	0.849273	0.129234	0.545923	0.546203	CF610155	LRC01604_1	Hypothetical protein DKFZp564M1672 (Leucine zipper domain protein)	Q9GZN7	6e-09	ENSANGP00000011323 (Fragment)	Q7PPB1_ANOGA	5e-11
Lr_AT1CF_41E05	0.666652	0.315545	0.265228	0.13104	0.605713	0.162052	0.978807	0.150853	0.625176	0.288679	DR697299	LRC05337_1	FTH1 protein (Fragment)	Q6NS36	2e-19	Ferritin	Q8WQM7_ARTSF	1e-21
Lr_AT1CF_41C02	1.05536	0.0702193	1.11024	0.262898	0.814617	0.0313504	0.973019	0.129649	0.607349	0.332004	DR697277	LRC11443_1
Lr_AT1CF_41A10	0.858887	0.201359	0.644241	0.3193	1.20375	0.0542873	0.371034	0.117772	0.270712	0.068671	DR697307	LRC02330_1
Lr_AT1CF_38H09	1.03078	0.126788	0.614917	0.709405	1.00003	0.155693	4.69702	1.2292	3.25966	0.329433	DR697218	LRC11398_1
Lr_AT1CF_38H05	1.03024	0.355296	0.859484	0.700545	0.83167	0.120978	2.03453	0.883482	2.1563	0.0290909	DR697203	LRC11387_1	Mitochondrial import inner membrane translocase subunit TIM13	Q9Y5L4	2e-26	Zgc:92895	Q6DGJ3_BRARE	3e-26
Lr_AT1CF_38G12	0.722986	0.334828	0.607614	0.114479	0.595415	0.252658	0.488801	0.211635	1.84558	5.59953	DR697219	LRC11399_1
Lr_AT1CF_38F11	0.867206	0.158537	0.604236	0.492811	0.228404	5.18116	2.15277	0.4686	1.63608	0.509132	DR697233	LRC11412_1
Lr_AT1CF_38D12	0.770295	0.271335	1.0511	0.110113	0.781899	0.207511	1.37518	0.496188	1.49066	0.957355	DR697223	LRC11402_1
Lr_AT1CF_38C12	1.01165	0.0472087	0.996946	0.247493	0.422907	0.672587	1.3264	0.127877	1.15759	0.227746	DR697225	LRC07328_2				Hemoglobin chain d1 precursor	O61233_LUMTE	4e-60	Lumbricus terrestris hemoglobin chain d1 gene	LTU55073	1e-171
Lr_AT1CF_38B11	0.800476	0.335236	1.75153	0.403253	1.57629	0.26258	0.463248	0.149077	0.913124	0.15706	DR697209	LRC11392_1
Lr_AT1CF_37E03	0.83171	0.212975	0.698698	0.195784	0.678932	0.0879687	1.95621	0.302445	2.00658	0.873935	DR697193	LRC06540_2							Eisenia andrei cDNA clone EAI10190	BP524928	1e-32
Lr_AT1CF_37E02	0.961532	0.0583644	0.941454	0.0438707	0.983973	0.0378976	0.347924	0.162182	0.991868	0.131049	DR697194	LRC03097_1
Lr_AT1CF_36D01	0.998709	0.145221	0.938473	0.243162	1.03478	0.226692	1.65488	0.846161	4.33821	0.860585	DR697182	LRC11371_1
Lr_AT1CF_36B11	0.965292	0.127807	0.945153	0.0585219	0.527266	0.244647	0.721444	0.0507508	1.03542	0.0284711	DR697187	LRC00054_1
Lr_AT1CF_34C05	1.06416	0.234	1.90088	0.77163	2.992	0.965329	0.769528	0.138492	1.23419	0.877637	DR697142	LRC11339_1							Eisenia andrei cDNA clone EAI10128 similar to putative senescence-associated protein	BP524546	2e-43
Lr_AT1CF_34A04	0.859548	0.152583	0.6736	0.145411	0.621573	0.301012	0.182199	0.017793	0.179133	0.042825	DR697148	LRC11345_1	60S ribosomal protein L40 (CEP52)	P62987	5e-24	Ubiquitin	Q9PT09_ONCMY	3e-29	Eisenia andrei cDNA clone EAI10198 similar to Ubiquitin	BP524769	2e-81
Lr_AT1CF_33H11	1.20767	0.488411	1.94248	0.921076	3.03922	0.414373	1.25016	0.0833964	2.37609	0.480825	DR697137	LRC02893_1	Agrin	Q5SVA2	1e-26	Hypothetical protein	Q86FL4_CAEEL	3e-32
Lr_AT1CF_33E01	0.734763	0.301872	0.602311	0.596148	0.704455	0.285111	1.43031	0.957268	1.31391	0.372965	DR697140	LRC00399_5	Cytochrome c oxidase subunit III	Q4VFD0	5e-89	Cytochrome c oxidase subunit 3 (EC 1.9.3.1)	COX3_LUMTE	3e-95	Lumbricus terrestris mitochondrion	LTU24570	1e-39
Lr_AT1CF_33C05	1.01079	0.168652	0.730951	0.13916	0.908436	0.0307425	0.437866	0.0528954	0.416761	0.082493	DR697132	LRC11330_1
Lr_AT1CF_33A08	1.02608	0.0308289	0.948638	0.0747464	1.39769	0.0540895	2.43498	0.308106	1.92901	0.0315815	DR697138	LRC11335_1
Lr_AT1CF_31G02	1.24325	0.305408	1.03597	0.144415	0.929564	0.145025	3.08204	0.146705	2.11715	0.292604	CO047499	LRC04770_1
Lr_AT1CF_31C12	1.29781	0.55865	0.944928	0.247707	1.76867	0.232604	0.105841	0.0147512	0.244103	0.220801	CO047524	LRC04787_1
Lr_AT1CF_30F02	0.993841	0.0340985	1.13676	0.162979	1.17851	0.0737721	0.834251	0.0974161	0.403753	0.0118213	CO047900	LRC00724_1	60S ribosomal protein L10a (CSA-19)	P62906	7e-84	Ribosomal protein L1	Q5MGL4_9NEOP	2e-83	Eisenia andrei cDNA clone EAI10372 similar to ribosomal protein L10a	BP524438	0
Lr_AT1CF_30D06	0.963119	0.041681	0.982528	0.0710729	1.03409	0.0856993	0.634043	0.0728111	0.467624	0.0836938	CO047456	LRC04737_1
Lr_AT1CF_30B11	1.20161	0.292564	0.835387	0.0233421	0.735478	0.220477	0.696181	0.124142	0.586602	0.0655768	CO047486	LRC04760_1
Lr_AT1CF_30A02	0.710098	0.35042	0.81554	0.143695	1.06719	0.0458556	0.415083	0.0722698	0.435432	0.178935	CO047907	LRC02983_2				Destabilase I	Q25091_HIRME	2e-43
Lr_AT1CF_29G12	0.94988	0.0657773	1.09282	0.0574246	1.1555	0.0759168	1.81959	0.592126	1.09865	0.376817	CO047903	LRC05035_1
Lr_AT1CF_29G04	1.31391	0.484973	1.30617	1.44781	1.78155	0.216238	2.97512	0.30928	3.0029	0.300386	CO047864	LRC00513_2	RPL13A protein (Fragment)	Q9BSQ6	6e-63	Hypothetical protein	Q5D932_SCHJA	6e-68	Eisenia andrei cDNA clone EAI10407 similar to ribosomal protein L13a	BP524440	1e-140
Lr_AT1CF_29G02	0.975189	0.111904	1.1007	0.234474	0.490723	1.29854	1.10971	0.439053	0.638393	0.112182	CO046856	LRC04328_1
Lr_AT1CF_29D02	1.19323	0.389269	1.40507	1.25376	1.50794	0.373564	2.66832	0.206645	2.79924	0.523128	CO046858	LRC04330_1
Lr_AT1CF_29A07	0.529762	0.539808	1.09508	0.0356543	1.06086	0.128489	1.38869	0.13587	1.16123	0.143828	CO047872	LRC05010_1
Lr_AT1CF_28H03	1.11835	0.149181	1.16232	0.247038	1.86464	0.332375	2.15769	0.348314	2.02322	0.810366	CO046826	LRC03116_1
Lr_AT1CF_28G05	0.958409	0.103509	1.0188	0.0927876	0.91523	0.143082	0.654868	0.127528	0.432798	0.0420046	CO046847	LRC04323_1	Ribosomal protein L24-like	Q561V8	4e-08	Probable ribosome biogenesis protein RLP24	RLP24_MOUSE	5e-07
Lr_AT1CF_28E11	0.901736	0.109103	0.810282	0.0548779	0.854974	0.0702012	0.4822	0.170389	0.616547	0.0543068	CO047844	LRC04995_1
Lr_AT1CF_28E04	1.06873	0.223288	1.29233	0.366598	1.28132	0.0692449	0.277833	0.220654	0.387894	0.0683254	CO046834	LRC04317_1	A-kinase anchoring protein 14 (Protein kinase A anchoring protein 14)	Q86UN6	3e-21	Testis-specific A-kinase-anchoring-protein TAKAP-80 (TAKAP-1.2)	AKA80_RAT	2e-30
Lr_AT1CF_28E01	0.851277	0.146087	0.854132	0.0631936	0.884256	0.0773271	0.777041	0.138068	0.425035	0.0929562	CO046813	LRC04303_1	Cytochrome b-245 light chain (p22 phagocyte B-cytochrome)	P13498	6e-23	NADPH oxidase flavocytochrome b small subunit p22phox	Q60FB8_ONCMY	4e-24
Lr_AT1CF_28D09	0.932671	0.065735	1.10336	0.0252521	0.979624	0.304234	1.34121	0.123107	2.04222	0.410031	CO047843	LRC04994_1
Lr_AT1CF_28C10	0.787037	0.246414	0.415742	0.0966465	0.679141	0.20189	0.83297	0.1436	0.888266	0.204658	CO047854	LRC00751_1				ENSANGP00000029343	Q5TNK5_ANOGA	4e-06
Lr_AT1CF_28C07	1.15215	0.288324	1.3858	0.253411	1.92508	0.311356	0.452449	0.515206	0.83365	0.104413	CO046857	LRC04329_1
Lr_AT1CF_28C01	1.42067	0.85626	1.44219	0.192728	1.44565	0.141486	0.216765	1.09298	0.402044	0.104792	CO046815	LRC00330_3	Troponin T2, cardiac, isoform 3	Q9BUF6	4e-08	Hypothetical protein	Q5DGG9_SCHJA	7e-38	Pheretima tschiliensis antimicrobial-like peptide PP-1 (Pp-1) mRNA	AY167143	4e-28
Lr_AT1CF_28A12	1.55669	1.10994	1.74967	0.234854	2.51615	0.627377	5.04222	1.28407	4.23213	0.53554	CO046848	LRC04324_1
Lr_AT1CF_27G09	0.592225	0.418283	0.884015	0.130102	0.832812	0.29279	0.107584	0.203435	0.0702494	0.0467687	CO046812	LRC04302_1
Lr_AT1CF_27E09	0.726179	0.35668	0.559695	0.369644	0.708176	0.285294	0.859455	0.137998	1.93713	1.18065	CO046816	LRC00476_2							Eisenia andrei cDNA clone EAI11053	BP525290	4e-11
Lr_AT1CF_27E05	1.31233	0.782077	1.37216	0.181799	1.28172	0.0711422	0.966216	1.62433	1.0399	0.616066	CO046804	LRC00476_4
Lr_AT1CF_27D04	0.95118	0.191492	1.05598	0.0440279	0.467187	0.0356464	0.503019	0.168147	1.19267	0.395529	CO046787	LRC04284_1
Lr_AT1CF_27D01	0.92604	0.11475	0.93488	0.186292	0.894326	0.0473387	0.664519	0.136845	0.454858	0.0756841	CO058444	LRC05636_1	Calmodulin-like 3	Q5SQI4	2e-07	Hypothetical protein calb2	Q6PC56_BRARE	4e-07	Eisenia andrei cDNA clone EAI10550 similar to Parvalbumin	BP524569	8e-06
Lr_AT1CF_27B10	0.89618	0.189836	1.09801	0.127679	0.989748	0.0459188	0.401438	0.112715	0.59684	0.154072	CO046810	LRC04301_1
Lr_AT1CF_26F04	0.88941	0.303528	0.760834	0.117134	0.920069	0.221807	0.266717	0.217358	0.308606	0.0472653	CO058423	LRC05626_1
Lr_AT1CF_26E10	1.01459	0.127179	1.18066	0.0729044	1.23041	0.0754736	0.517093	0.432196	1.19278	0.102931	CO058420	LRC05623_1
Lr_AT1CF_26C08	0.873908	0.143075	0.81874	0.0904696	0.806208	0.0874685	0.41356	0.218941	0.350954	0.135488	CO058403	LRC05608_1
Lr_AT1CF_26C03	1.17449	0.218523	1.34359	0.255669	1.41771	0.336499	0.523293	0.132217	0.40432	0.0717252	CO058399	LRC05605_1	Hypothetical protein DKFZp451C073 (Hypothetical protein DKFZp451I202)	Q659A5	4e-07	Hypothetical protein	Q5DC16_SCHJA	3e-25	HDAH05D01.F Leech Haementeria depressa cDNA library 5` similar to troponin I	CN807332	1e-21
Lr_AT1CF_25H10	1.17275	0.288881	1.13189	0.0954185	0.981393	0.116071	1.61724	0.796337	2.24459	1.3433	CO058382	LRC05596_1
Lr_AT1CF_25G10	1.02006	0.0576244	0.867513	0.094144	0.485949	0.289825	1.06293	0.174339	0.876073	0.637432	CO058378	LRC05593_1	Puromycin-sensitive aminopeptidase (EC 3.4.11.-)	P55786	8e-62	Aminopeptidase puromycin sensitive	Q5PR74_MOUSE	2e-61
Lr_AT1CF_25E06	0.931473	0.100337	0.803673	0.158759	0.933063	0.208421	1.11984	0.199493	0.467115	0.114852	CO058368	LRC00150_3	NADH dehydrogenase subunit 2	Q6WQ54	2e-40	NADH-ubiquinone oxidoreductase chain 2 (EC 1.6.5.3)	NU2M_LUMTE	3e-77	Lumbricus terrestris mitochondrion	LTU24570	3e-27
Lr_AT1CF_25A12	1.22455	0.743709	0.812277	0.339167	0.596562	0.0774326	3.97792	1.97147	2.87425	0.720323	CO058351	LRC05576_1				Lectin	Q764S5_PLECO	2e-07
Lr_AT1CF_24H03	0.896213	0.152822	0.892023	0.129443	1.09592	0.0264573	0.721423	0.114771	0.407511	0.170969	CO058339	LRC05566_1				Destabilase I	Q25091_HIRME	2e-43
Lr_AT1CF_24E10	1.12223	0.179768	1.13553	0.0898488	1.02321	0.0855221	0.901919	0.0499046	0.562073	0.118699	CO058325	LRC05556_1
Lr_AT1CF_24C05	0.961399	0.109098	0.923374	0.168233	0.876484	0.0936269	0.82062	0.244307	0.45592	0.139161	CO058304	LRC05537_1
Lr_AT1CF_23H09	1.05003	0.146195	0.885461	0.158064	0.919845	0.0835437	0.725518	0.0684195	0.488617	0.0354297	CO058289	LRC05528_1
Lr_AT1CF_23H04	1.01751	0.125324	0.83475	0.121011	0.782578	0.0210197	0.589977	0.132413	0.508433	0.0478721	CO058284	LRC05524_1
Lr_AT1CF_23G05	0.803316	0.188052	0.751325	0.110083	0.869186	0.0674417	0.444472	0.0629323	0.353419	0.064044	CO058276	LRC05516_1	PPIG protein (Fragment)	Q6P432	6e-66	Ppig protein (Fragment)	Q6IQF7_BRARE	1e-68	Hirudo medicinalis cyclophilin-A mRNA (hcyp)	HMU36797	2e-06
Lr_AT1CF_23F06	0.596542	0.424671	0.686016	0.515464	1.10289	0.0556352	0.233285	0.0486956	0.172178	0.0830842	CO058269	LRC05510_1
Lr_AT1CF_23F03	1.37324	0.873918	1.73871	0.836383	2.32072	1.04873	0.604406	0.209255	0.342629	0.0492164	CO058266	LRC05509_1
Lr_AT1CF_23F01	0.987688	0.0537976	0.518231	0.148044	0.52577	0.239098	1.16143	0.53499	0.338932	0.170116	CO058265	LRC05508_1	Hypothetical protein FLJ14521	Q96T10	2e-48	Hypothetical protein FLJ14521	Q96T10_HUMAN	7e-47
Lr_AT1CF_23D07	1.08142	0.0956502	0.987211	0.119979	1.13661	0.182731	0.482629	0.0969116	0.422768	0.0337191	CO058253	LRC05499_1
Lr_AT1CF_23C01	0.845991	0.2076	0.762345	0.267978	0.942227	0.36015	0.433149	0.153568	0.385756	0.185209	CO058243	LRC05490_1
Lr_AT1CF_22G02	1.16469	0.385133	0.588436	1.38716	1.1773	0.465227	3.74273	0.170257	1.62896	0.34344	CO047752	LRC04932_1
Lr_AT1CF_22C12	1.05449	0.123666	0.805643	0.0631162	0.865117	0.129212	0.462068	0.129791	0.359575	0.0508885	CO058213	LRC01474_2
Lr_AT1CF_22C10	1.12783	0.235655	0.809676	0.104012	1.0128	0.189183	0.632294	0.25417	0.486221	0.092803	CO058211	LRC05470_1
Lr_AT1CF_22C06	0.856891	0.136899	1.40691	0.0364085	1.96137	0.625482	0.62596	0.171585	0.53918	0.0832695	CO047764	LRC04940_1	Karyopherin (Importin)	Q53XN2	4e-07
Lr_AT1CF_22C01	0.886613	0.165318	0.889646	0.0748417	0.841225	0.119593	0.531987	0.143087	0.461189	0.142208	CO047735	LRC04919_1
Lr_AT1CF_22B07	1.06271	0.108992	0.937814	0.0798394	0.81779	0.272864	1.04717	0.247697	1.59776	1.22386	CO047766	LRC02833_1	OTTHUMP00000030902	Q5JYR6	1e-92	Hypothetical protein	Q5ZM80_CHICK	8e-94
Lr_AT1CF_22B02	1.02858	0.106139	0.949086	0.262464	1.36586	0.17136	0.468802	0.0697815	0.314806	0.0593089	CO047758	LRC00838_2	Zinc finger protein 9	Q5QJR0	2e-15	DNA-binding protein HEXBP (Hexamer-binding protein)	HEXP_LEIMA	9e-26	Eisenia andrei cDNA clone EAI11253 similar to glycine-rich protein	BP524563	2e-32
Lr_AT1CF_22A09	1.15029	0.211986	1.39216	0.119789	1.79897	0.223412	0.499684	0.339483	0.658307	0.0765772	CO058202	LRC02821_1
Lr_AT1CF_20H06	1.00395	0.270478	0.897352	0.299776	0.941433	0.622367	1.20702	0.243821	0.56575	0.139273	CO047730	LRC01647_1	SCCA2/SCCA1 fusion protein isoform 2	Q5K633	2e-42	Serine protease inhibitor precursor	Q6HA07_BRALA	9e-42
Lr_AT1CF_20H04	1.01493	0.112149	0.972087	0.146936	0.947217	0.0815423	0.478711	0.288241	0.802007	0.0583808	CO047728	LRC04913_1
Lr_AT1CF_20G04	1.05385	0.077113	0.84974	0.109548	1.13124	0.0938589	0.360244	0.381667	0.877931	0.38481	CO047729	LRC00103_6	Cytochrome c oxidase subunit I	Q9B2W6	0	Cytochrome c oxidase subunit 1 (EC 1.9.3.1)	COX1_LUMTE	0	Lumbricus castaneus isolate 1 cytochrome oxidase subunit I (COI) gene	DQ092905	0
Lr_AT1CF_20E06	0.992267	0.148948	2.26292	1.70287	1.47226	1.19712	1.04835	0.314825	0.470869	0.225878	CO047732	LRC04916_1
Lr_AT1CF_20D07	0.989693	0.144078	0.550435	0.549884	1.07208	0.156824	1.68112	0.169348	1.89439	0.414259	CO047725	LRC00741_1				CG6770 (Fragment)	Q71DE8_DROYA	2e-06
Lr_AT1CF_20D06	0.928395	0.0742558	1.03927	0.0957766	1.09947	0.116926	0.500545	0.177096	0.570105	0.211683	CO047720	LRC04908_1
Lr_AT1CF_20C04	0.83327	0.215089	0.787028	0.387893	1.16346	0.205964	0.648722	0.168441	0.416466	0.0309659	CO047709	LRC04899_1
Lr_AT1CF_20A04	1.13361	0.196534	1.0091	0.0256139	0.607688	0.143456	0.922406	0.190439	1.04058	0.104173	CO047712	LRC04900_1
Lr_AT1CF_19G09	0.993428	0.037693	1.00958	0.439476	0.955153	0.248218	1.61958	0.651081	2.29277	0.744954	CO047692	LRC03267_1				Destabilase I	Q25091_HIRME	2e-25
Lr_AT1CF_19G06	1.05167	0.240107	1.30291	1.22688	1.80874	0.870483	0.42316	0.0477065	0.398388	0.109341	CO047441	LRC04730_1
Lr_AT1CF_19G03	0.778726	0.532809	0.453594	0.279197	0.737811	0.226347	0.614257	0.568815	1.64387	0.634102	CO047446	LRC00196_1				NADH-ubiquinone oxidoreductase chain 6 (EC 1.6.5.3)	NU6M_LUMTE	9e-29	Lumbricus terrestris mitochondrion	LTU24570	1e-08
Lr_AT1CF_19A07	1.08764	0.0975401	0.872399	0.0980375	0.946066	0.0921209	0.453433	0.0377749	0.265114	0.0268709	CO047439	LRC04728_1
Lr_AT1CF_18H08	1.06581	0.220977	0.539942	0.0785069	1.05502	0.193152	1.35024	0.0489936	1.22895	0.415253	CO047413	LRC02776_2	CHIT1 protein (Fragment)	Q6ISC2	1e-57	CHIT1 protein (Fragment)	Q6ISC2_HUMAN	3e-56
Lr_AT1CF_18F11	0.924657	0.198144	1.11557	0.147156	0.770641	0.177715	0.374627	0.03777	0.550145	0.283858	CO047450	LRC04734_1	Hypothetical protein FLJ35107	Q8NAM5	1e-11	Hypothetical protein FLJ35107	Q8NAM5_HUMAN	2e-10
Lr_AT1CF_18D11	1.00852	0.0114357	0.901567	0.142897	1.07138	0.171525	2.4007	0.636693	1.67758	0.216526	CO047427	LRC02816_3	CTRL protein (Fragment)	Q8IUW0	1e-31	Serine proteinase precursor	O18458_HETGL	1e-80	Eisenia andrei cDNA clone EAI10001 similar to serine proteinase	BP524480	0
Lr_AT1CF_18D05	1.05522	0.196597	1.08371	0.118974	0.914746	0.263658	0.353439	0.100184	0.427723	0.191272	CO047400	LRC04696_1
Lr_AT1CF_18D01	0.868208	0.136575	0.989279	0.00549566	1.0148	0.189901	1.48153	0.252222	1.8757	0.55243	CO047385	LRC02107_1				Destabilase I	Q25091_HIRME	5e-32
Lr_AT1CF_18B05	0.980691	0.208227	1.52464	0.214696	2.26752	0.626646	0.332608	0.252819	0.351174	0.0456597	CO047402	LRC00282_2	Tubulin alpha-2 chain (Alpha-tubulin 2)	Q13748	0	Alpha-tubulin	Q27122_URECA	0	Pectinaria gouldii alpha tubulin mRNA	AY855263	0
Lr_AT1CF_18A11	0.96942	0.0547585	0.960872	0.0596187	0.89921	0.0336593	0.637111	0.0565168	0.51941	0.147086	CO047431	LRC04722_1	SNRPF protein (Fragment)	Q6P4I0	1e-43	SNRPF protein (Fragment)	Q6P4I0_HUMAN	2e-36
Lr_AT1CF_17D10	0.726191	0.338055	1.21377	0.184717	1.33765	0.498878	2.01069	1.69985	2.30609	0.387813	CO047374	LRC04675_1	Tubulin, beta, 2	Q8N6N5	1e-102	Beta tubulin	Q86D82_APLCA	1e-101	Chaetopterus variopedatus beta-tubulin mRNA	AF140551	1e-104
Lr_AT1CF_17B10	0.754535	0.403075	0.8133	0.451144	1.25633	0.425555	0.367638	0.323089	0.589206	0.186253	CO047376	LRC01235_6	ATP synthase F0 subunit 6	Q6R0Z3	3e-31	ATP synthase a chain (EC 3.6.3.14)	ATP6_LUMTE	4e-94	Lumbricus terrestris mitochondrion	LTU24570	1e-63
Lr_AT1CF_16G08	0.930239	0.0756641	0.829473	0.0928308	0.929955	0.0549263	0.937313	0.243175	0.398469	0.0657697	CO047566	LRC04811_1
Lr_AT1CF_16C04	0.941533	0.0650733	0.99459	0.128354	1.14243	0.0214692	0.504543	0.711827	0.818089	0.0855662	CO047552	LRC04803_1				Hypothetical tyrosinase-like protein F21C3.2 in chromosome I precursor	YTQJ_CAEEL	3e-39
Lr_AT1CF_16C01	1.10487	0.396104	0.763264	0.067909	0.838624	0.0770832	0.538162	0.0612444	0.745755	0.0483126	CO047543	LRC04798_1	4-hydroxyphenylpyruvate dioxygenase (EC 1.13.11.27)	P32754	7e-60	4-hydroxyphenylpyruvate dioxygenase	Q6BG80_PARTE	1e-72
Lr_AT1CF_16B10	0.959091	0.0841743	0.857364	0.0469385	0.82551	0.086609	0.475571	0.0296836	0.38974	0.0670331	CO047589	LRC04827_1							Eisenia andrei cDNA clone EAI10377	BP524992	1e-15
Lr_AT1CF_16B04	1.01421	0.0234494	1.01819	0.132461	1.1094	0.0188738	0.497098	0.0362531	0.434	0.130048	CO047554	LRC04804_1
Lr_AT1CF_16A10	1.00705	0.0276934	1.07118	0.187939	0.956907	0.130621	0.47325	0.12255	0.44721	0.0576974	CO047591	LRC04828_1
Lr_AT1CF_15G07	0.902438	0.199227	0.688038	0.142593	0.980904	0.198339	0.360927	0.400885	0.798269	0.145356	CO047824	LRC00697_4	NADH dehydrogenase subunit 1	Q7YEG1	5e-72	NADH-ubiquinone oxidoreductase chain 1 (EC 1.6.5.3)	NU1M_LUMTE	1e-120	Lumbricus terrestris mitochondrion	LTU24570	1e-128
Lr_AT1CF_15G03	0.478558	0.696326	1.37728	0.731673	1.7185	1.22508	2.11934	0.269691	1.42843	0.869046	CO047813	LRC00477_4							Aporrectodea rosea mitochondrial ribosomal RNA small subunit	AODMTRRSS	1e-154
Lr_AT1CF_15F04	0.983495	0.0225249	0.976778	0.0308506	0.960195	0.0805656	0.494155	0.126012	0.587644	0.0275288	CO047807	LRC04968_1
Lr_AT1CF_15E09	1.1244	0.265005	3.00168	0.732748	7.40009	0.538991	1.6141	0.378324	1.57369	1.0461	CO047837	LRC04507_2
Lr_AT1CF_15D02	0.90015	0.144867	0.834851	0.125178	0.902336	0.0418021	0.425829	0.0804489	0.537485	0.0595295	CO047814	LRC04975_1
Lr_AT1CF_15C11	0.941059	0.148399	0.873638	0.106864	0.698144	0.0558844	1.24072	1.09964	2.33886	0.46779	CO047838	LRC04991_1
Lr_AT1CF_15B11	0.756665	0.339391	0.578341	0.258497	0.65633	0.104463	1.21261	0.732237	1.5943	0.884953	CO047840	LRC04060_1	Agrin	Q5SVA2	5e-55	Hypothetical protein CBG11147 (Fragment)	Q61GM7_CAEBR	8e-68
Lr_AT1CF_15B07	0.756102	0.245366	1.26168	0.0379198	0.994332	0.666923	0.313606	0.393182	0.505016	0.207412	CO047827	LRC04986_1
Lr_AT1CF_14H07	0.988108	0.0896468	1.02611	0.0705844	0.824433	0.0270838	0.781572	0.116531	0.493885	0.0542979	CO047773	LRC01704_1	HAL protein	Q4VB93	1e-133	Histidine ammonia-lyase (EC 4.3.1.3)	HUTH_HUMAN	1e-132
Lr_AT1CF_14G08	1.00294	0.0725451	0.953279	0.091751	0.87549	0.171252	0.832193	0.0587028	0.51426	0.309389	CO047789	LRC04953_1	Putative NFkB activating protein	Q54A40	5e-51	Putative NFkB activating protein	Q54A40_HUMAN	2e-49
Lr_AT1CF_14G07	1.06377	0.0818102	0.866653	0.158458	0.672315	0.158706	0.516158	0.098019	0.358086	0.165249	CO047775	LRC04943_1	GrpE protein homolog 1, mitochondrial precursor (Mt-GrpE	Q9HAV7	2e-47	Hypothetical protein	Q5ZHV6_CHICK	9e-47
Lr_AT1CF_14G03	0.879141	0.142429	0.725272	0.177794	0.510689	0.0592026	0.706445	0.232452	0.412918	0.103746	CO047682	LRC04885_1	Inhibitor of growth family, member 4, isoform 1	Q4VBQ6	3e-34	Hypothetical protein	Q5ZHX3_CHICK	7e-33
Lr_AT1CF_14F12	0.923794	0.085572	1.10859	0.0314123	0.910605	0.0747745	0.867557	0.183619	1.48479	1.02563	CO047802	LRC04963_1
Lr_AT1CF_14B11	0.948726	0.204694	0.408098	0.707401	0.816567	0.0180144	0.434379	0.0477248	0.624858	0.0335634	CO047799	LRC00640_1	SLC25A3 protein (Fragment)	Q7Z7N7	1e-131	Slc25a3-prov protein	Q7ZTJ1_XENLA	1e-132	Eisenia andrei cDNA clone EAI10438 similar to Phosphate carrier	BP524875	4e-86
Lr_AT1CF_14A07	1.0517	0.0688308	1.26791	0.250222	2.48523	4.6438	1.28678	0.15436	1.2292	0.320568	CO047781	LRC04948_1	Hypothetical protein (Fragment)	Q6NW06	3e-18	Ribosomal protein L37	Q563Y1_POEGU	1e-18
Lr_AT1CF_14A01	0.911826	0.0875924	1.25281	0.0958978	1.08489	0.083915	0.516566	0.260997	0.902348	0.0489061	CO047647	LRC04865_1
Lr_AT1CF_13H09	0.89122	0.106519	0.802365	0.0431892	1.04749	0.0670037	0.515798	0.147426	0.4014	0.0514627	CO047645	LRC04863_1
Lr_AT1CF_13H06	1.10522	0.253642	0.96634	0.293351	0.598192	0.0938774	0.531305	0.105003	0.601626	0.0509064	CO047628	LRC04853_1
Lr_AT1CF_13C10	0.975306	0.113333	1.14038	0.33508	1.13696	0.104253	0.462874	0.150397	0.614346	0.100736	CO047641	LRC04860_1
Lr_AT1CF_13C02	0.932839	0.177882	0.718862	0.0378785	0.657254	0.03875	0.811013	0.193928	0.419783	0.119202	CO048007	LRC05104_1	Neprilysin (EC 3.4.24.11)	P08473	3e-27	Neprilysin	Q67BJ2_CHICK	1e-26
Lr_AT1CF_13B06	0.97456	0.21676	0.869766	0.0638242	0.691186	0.839688	1.06653	0.289529	0.689322	0.144168	CO047612	LRC04842_1
Lr_AT1CF_13A02	0.842065	0.267369	0.800215	0.111417	1.03846	1.28751	0.482377	0.400436	0.738162	0.291948	CO048011	LRC01214_1	FLJ00314 protein (Fragment)	Q6ZNK1	9e-24	FLJ00314 protein (Fragment)	Q6ZNK1_HUMAN	1e-22
Lr_AT1CF_12G06	0.934336	0.100467	0.862494	0.224248	0.750736	0.123103	2.03836	0.57602	2.01085	1.12355	CO047966	LRC02816_2	CTRL protein (Fragment)	Q8IUW0	2e-31	Serine proteinase precursor	O18458_HETGL	2e-78	Eisenia andrei cDNA clone EAI10001 similar to serine proteinase	BP524480	0
Lr_AT1CF_12G03	1.01076	0.0711463	0.933609	0.085295	1.1485	0.194526	1.06013	0.176011	0.433604	0.0174107	CO047950	LRC05068_1	Delta-like protein 1 precursor (Drosophila Delta homolog 1)	O00548	2e-37	DeltaC	Q9IAT6_BRARE	2e-38
Lr_AT1CF_12F08	1.03001	0.143894	1.31364	0.0899593	1.09384	0.137492	2.207	0.403343	1.77877	0.193598	CO047977	LRC05085_1
Lr_AT1CF_12E12	0.974754	0.0284407	1.00995	0.0437599	0.824709	0.0729298	0.430808	0.0983073	0.33172	0.0884961	CO048001	LRC03329_1
Lr_AT1CF_12D01	0.965985	0.142338	0.84387	0.105262	0.776112	0.0178183	0.264116	0.113901	0.312328	0.0799173	CO047946	LRC05065_1				Conserved domain protein	Q609S6_METCA	2e-08
Lr_AT1CF_12C09	1.26488	0.408383	1.17496	0.130958	0.864112	0.217902	1.01446	0.21254	0.684521	0.421569	CO047984	LRC05090_1
Lr_AT1CF_12B10	1.02765	0.0370311	0.832859	0.132034	1.18618	0.309436	0.514135	0.197571	0.75013	0.0466003	CO047974	LRC05082_1
Lr_AT1CF_12B08	1.15943	0.439651	1.42815	0.586059	0.755297	0.371289	2.51309	0.647781	2.47857	0.5044	CO047983	LRC02499_2	RPL14 protein (Ribosomal protein L14 variant)	Q6IPH7	2e-41	60S ribosomal protein L14	RL14_LUMRU	6e-75	Eisenia andrei cDNA clone EAI10883 similar to ribosomal protein L14	BP524441	1e-122
Lr_AT1CF_12A09	0.916398	0.0842368	0.920998	0.0742507	0.834571	0.11648	0.95873	0.187732	0.630127	1.342	CO047971	LRC05080_1
Lr_AT1CF_12A07	0.811253	0.182341	0.898925	0.109819	1.01972	0.026536	0.637289	0.632151	0.426164	0.237172	CO047964	LRC02732_1	TBCA protein	Q6FGD7	3e-29	Tubulin cofactor a (Predicted)	Q6PEC1_RAT	3e-27
Lr_AT1CF_11G12	1.08759	0.146564	1.05698	0.181874	1.23882	0.190952	0.755999	0.140485	0.589902	0.175695	CO047951	LRC05069_1
Lr_AT1CF_11E09	0.933042	0.292452	1.1397	0.22236	1.12148	0.292189	2.76542	0.42188	2.96855	0.490059	CO047359	LRC01255_1	Hypothetical protein RPS7	Q57Z92	1e-84	Ribosomal protein S7	Q8ITA9_AEQIR	4e-86	Pectinaria gouldii ribosomal protein S7 mRNA	AY846839	1e-17
Lr_AT1CF_11E06	0.91467	0.172887	0.584747	0.118868	0.752639	0.126148	2.00664	0.625319	2.12525	0.870989	CO047364	LRC00847_5	Cytochrome b	Q4ZFC7	1e-138	Cytochrome b	CYB_LUMTE	1e-162	Lumbricus terrestris mitochondrion	LTU24570	1e-162
Lr_AT1CF_11D11	1.13279	0.184043	1.30232	0.180513	1.46162	0.235511	1.79772	0.30016	2.44622	0.705045	CO047936	LRC00234_4	40S ribosomal protein S23	P62266	4e-64	40S ribosomal protein S23	RS23_LUMRU	5e-71	HDAH01B04.F Leech Haementeria depressa cDNA library 5` similar to 40S ribossomal protein S23	CN807153	2e-65
Lr_AT1CF_11C11	1.08558	0.103403	0.710891	0.244299	1.16262	0.411212	4.1044	0.795589	1.88842	0.355135	CO047938	LRC05058_1
Lr_AT1CF_11C09	0.802865	0.326593	1.04323	0.295309	0.927368	0.0796889	1.65901	0.73269	1.24061	0.0773267	CO047363	LRC04668_1	Hypothetical protein MGC34646 (Cellular retinaldehyde-binding protein-like protein)	Q8IUQ0	5e-19	CG10657-PA (LD40136p)	Q9VTY1_DROME	1e-24
Lr_AT1CF_11B05	1.03474	0.109408	0.982612	0.15503	0.35347	0.495352	1.10615	0.187158	0.633291	0.181892	CO047350	LRC04658_1	Metaxin 2, isoform a	Q5M7Z6	2e-64	LOC407750 protein	Q6GPN0_XENLA	2e-64
Lr_AT1CF_11B02	0.922743	0.534664	0.845314	0.608291	0.966055	0.55998	2.99469	0.412912	2.31654	1.45923	CO047352	LRC01145_2	Elongation factor 1-alpha 2 (EF-1-alpha-2)	Q05639	1e-115	Elongation factor-1alpha (Fragment)	O61253_9ANNE	1e-119	Allolobophora sp. mRNA for elongation factor-1alpha	AB003714	0
Lr_AT1CF_11A12	1.05891	0.0806336	0.716691	0.0978745	0.766802	0.0910657	2.82466	1.11035	2.2841	0.139407	CO047934	LRC00364_2	Agrin	Q5SVA2	1e-20	Hepatopancreas kazal-type proteinase inhibitor	Q6WVJ6_PENMO	2e-34	Eisenia andrei cDNA clone EAI11279 similar to proteinase inhibitor	BP524430	6e-32
Lr_AT1CF_10H02	0.887699	0.121709	1.26358	0.0346216	0.799927	0.117537	0.405023	0.682281	0.914683	0.214594	CO047281	LRC04612_1
Lr_AT1CF_10G02	1.07347	0.0976182	0.860343	0.030326	1.01181	0.1226	0.501888	0.276775	0.73134	0.0882781	CO047283	LRC04614_1
Lr_AT1CF_10G01	1.02682	0.0516732	0.75765	0.137368	0.814184	0.121264	1.355	0.125225	0.678088	0.529082	CO047295	LRC02400_1	RAP1B, member of RAS oncogene family	Q6DCA1	1e-75	RAP1B	Q6TEN1_BRARE	6e-75
Lr_AT1CF_10E09	1.17775	0.269708	0.833677	0.0722731	0.898317	0.286504	0.528725	0.0819597	0.811915	0.0977306	CO047313	LRC04632_1	Hypothetical protein DKFZp564N1778	Q9NTK0	1e-09	Hypothetical protein	Q5ZL33_CHICK	3e-08
Lr_AT1CF_10E02	0.800043	0.485431	0.394521	0.765771	1.23984	0.855954	0.217458	0.105256	0.397284	0.217331	CO047287	LRC00145_1							Aporrectodea rosea mitochondrial ribosomal RNA small subunit	AODMTRRSS	1e-152
Lr_AT1CF_10E01	0.898234	0.131423	0.608687	0.13526	0.860373	0.0890537	0.430261	0.039317	0.512228	0.0269587	CO047280	LRC04147_1	RPE-spondin (Fragment)	Q96J64	1e-18	Spondin	Q95YF9_CIOSA	6e-19
Lr_AT1CF_10D03	0.934822	0.0753842	0.999896	0.0458218	0.910588	0.135808	1.78427	0.128941	2.24561	0.559553	CO047306	LRC00073_1	Hypothetical protein DKFZp434N1235 (Solute carrier family 25 (Mitochondrial carrier; adenine nucleotide translocator)	Q9H0C2	8e-18	Hypothetical protein	Q5DFR4_SCHJA	6e-31
Lr_AT1CF_10C04	0.94955	0.185977	0.464242	0.0471021	0.817734	0.425352	2.38601	1.08333	1.42853	0.732927	CO047298	LRC00150_9	NADH dehydrogenase subunit 2	Q85KS9	2e-33	NADH-ubiquinone oxidoreductase chain 2 (EC 1.6.5.3)	NU2M_LUMTE	1e-101	Lumbricus terrestris mitochondrion	LTU24570	1e-33
Lr_AT1CF_10B06	0.909324	0.106878	0.453752	0.481039	1.04765	0.0491375	0.616371	0.0437246	0.878384	0.108053	CO047324	LRC04640_1
Lr_AT1CF_10A02	0.843734	0.199818	0.560612	0.165161	0.799892	0.323137	1.2007	0.290425	2.21907	0.408693	CO047293	LRC00056_7				Hemoglobin C chain precursor	O97435_LUMRU	3e-69	Lumbricus terrestris hemoglobin chain C mRNA	LUMHBBC	0
Lr_AT1CF_09H02	1.10771	0.256606	0.945415	0.180697	1.56065	0.345933	1.12381	0.573783	2.83163	1.02952	CO047062	LRC02406_2	Ubiquitin B,	Q5U5U6	1e-101	Hypothetical protein	Q95LX4_MACFA	1e-98	Eisenia andrei cDNA clone EAI11319 similar to Polyubiquitin	BP524734	1e-111
Lr_AT1CF_09B07	1.04407	0.152193	0.9121	0.649552	2.00959	0.540936	3.52883	9.43848	1.32709	0.663161	CO047090	LRC04487_1				CDH1-D (Fragment)	Q8UWJ5_CHICK	3e-12	Smithsonidrilus hummelincki 18S ribosomal RNA gene	AF209465	4e-28
Lr_AT1CF_09B06	0.947554	0.168689	0.879491	0.220195	1.03528	0.313671	1.71728	0.478116	2.37002	5.58598	CO047100	LRC02628_2				Destabilase I	Q25091_HIRME	2e-31
Lr_AT1CF_08G01	0.977185	0.108066	0.76648	0.0811613	0.539739	0.00705035	0.475765	0.105172	0.481722	0.0173335	CO047184	LRC04551_1	CALM1 protein (LP7057 protein)	Q96HY3	5e-06
Lr_AT1CF_07H07	1.03855	0.0705935	0.792204	0.333032	0.558529	0.203552	0.716309	0.204448	0.314144	0.0651657	CO047142	LRC04524_1	DEAD (Asp-Glu-Ala-Asp)	Q59FS7	7e-16	LOC398446 protein	Q6DDL4_XENLA	1e-15
Lr_AT1CF_07G09	1.14072	0.15818	1.12569	0.23091	1.18159	0.197695	1.9711	0.210729	3.29866	0.31943	CO047165	LRC03401_1	ACTB protein (Fragment)	Q96E67	9e-38	Actin 2	ACT2_LUMTE	2e-37	L.terrestris mRNA for actin (1603 bp)	LTACT1603	1e-111
Lr_AT1CF_07G07	0.87725	0.353109	1.07746	0.238872	0.438074	0.0942984	0.991401	0.565079	0.449726	0.144248	CO047144	LRC04526_1	Caspase-3 precursor (EC 3.4.22.-)	P42574	2e-25	Caspase-3 precursor (EC 3.4.22.-)	CASP3_PIG	2e-24
Lr_AT1CF_07G06	1.0799	0.17199	0.86731	0.242711	0.784932	0.115377	0.414536	0.0760832	0.567747	0.00645823	CO047141	LRC04523_1
Lr_AT1CF_07F05	1.00286	0.153541	0.610892	0.0577218	0.98981	0.106168	2.47968	1.11287	3.35914	1.18498	CO047132	LRC00446_2	Enteropeptidase precursor (EC 3.4.21.9)	P98073	6e-32	Fibrinolytic enzyme component A (Fragment)	Q8MX72_EISFO	1e-95	Lumbricus bimastus fibrinolytic enzyme mRNA	AF109648	4e-46
Lr_AT1CF_07F03	1.2002	0.647393	1.1939	0.264394	0.761976	0.0510363	1.27405	1.06387	2.329	3.01574	CO047119	LRC02212_1	Peptidoglycan recognition protein L	Q68CK1	8e-35	ENSANGP00000012978	Q7PP76_ANOGA	5e-44	Eisenia andrei cDNA clone EAI10341 similar to peptidoglycan-recognition protein-SC1b	BP524394	1e-169
Lr_AT1CF_07E09	0.930357	0.212491	0.780574	0.17553	0.729974	0.179543	0.457335	0.125088	0.389734	0.0237349	CO047150	LRC04528_1
Lr_AT1CF_07E01	0.969948	0.082898	1.10316	0.491868	0.850646	0.0516707	0.751369	0.153266	0.417117	0.127416	CO047125	LRC04512_1				ENSANGP00000012740	Q7QEY6_ANOGA	5e-07
Lr_AT1CF_07D11	0.982038	0.283606	0.849293	0.170119	0.742305	0.168238	0.897363	0.15821	0.388825	0.349524	CO047169	LRC04542_1
Lr_AT1CF_07D05	0.998384	0.422855	1.13807	0.631554	1.76436	0.310773	1.32097	0.643382	2.41217	0.702766	CO047134	LRC00342_2	Beta actin variant (Fragment)	Q53GK6	1e-138	Actin 2	ACT2_LUMTE	1e-139	Eisenia andrei cDNA clone EAI10319 similar to actin	BP524360	0
Lr_AT1CF_07D02	1.15039	0.19628	1.41726	0.325945	1.01392	0.0294581	1.53642	0.533259	2.4111	1.53392	CO047129	LRC04515_1
Lr_AT1CF_07C10	0.70094	0.363882	0.634952	0.270472	0.304328	0.063437	0.415778	0.0581613	0.383747	0.24855	CO047157	LRC00787_1	Prefoldin subunit	Q5STK2	1e-24	Hypothetical protein zgc:66282	Q7SX94_BRARE	5e-26	Eisenia andrei cDNA clone EAI10016 similar to HLA class II region expressed gene KE2	BP524564	1e-148
Lr_AT1CF_07A09	0.937116	0.105644	0.915167	0.287236	0.725372	0.0543735	0.517542	0.0490182	0.435253	0.00151784	CO047158	LRC04532_1
Lr_AT1CF_06H06	0.879095	0.11694	0.968958	0.0577746	0.726795	0.204196	0.442116	0.0832176	0.508777	0.0821293	CO058196	LRC05459_1
Lr_AT1CF_06E08	0.932639	0.110377	0.942606	0.0439365	0.817845	0.0409524	0.3164	0.00406627	0.697067	0.129588	CO058180	LRC05451_1				Destabilase I	Q25091_HIRME	7e-23
Lr_AT1CF_06B09	0.944053	0.120387	0.657508	0.0764369	0.512904	0.1671	1.3154	0.448687	0.933753	0.0899951	CO058163	LRC01670_1	Plasma glutathione peroxidase precursor (EC 1.11.1.9)	P22352	3e-42	Glutathione peroxidase 3	Q6P6H2_RAT	4e-42	Eisenia andrei cDNA clone EAI11190	BP525337	1e-33
Lr_AT1CF_05E10	1.00607	0.0115674	0.733911	0.0441853	0.726624	0.0232407	0.513551	0.108871	0.624385	0.0986368	CO058138	LRC05423_1
Lr_AT1CF_05E06	1.04839	0.08514	1.25685	0.185489	1.73252	0.757401	1.61182	0.378741	2.40223	1.03865	CO046944	LRC00836_4							Eisenia andrei cDNA clone EAI11041	BP525286	9e-31
Lr_AT1CF_05D04	0.306519	1.46282	0.891914	0.0765997	0.893502	0.190721	1.51566	0.0926145	1.1734	0.216234	CO046927	LRC04380_1							L.terrestris act gene (1855 bp)	LTACT1855	2e-07
Lr_AT1CF_05C05	0.972397	0.0829882	1.15784	0.314059	1.30053	0.355592	2.32524	0.851081	2.63614	0.269856	CO046945	LRC00296_1	Agrin	Q5SVA2	2e-54	Hypothetical protein CBG11147 (Fragment)	Q61GM7_CAEBR	8e-61
Lr_AT1CF_05A06	0.942906	0.0856808	1.16282	0.153679	0.411349	0.455405	0.252596	0.0911974	0.235872	0.0400927	CO046935	LRC04387_1
Lr_AT1CF_04H11	1.1046	0.462601	1.38844	1.14239	0.846894	0.828832	0.236212	0.0335082	0.294002	0.0643678	CO046916	LRC02146_1
Lr_AT1CF_04G11	1.02634	0.0516084	0.854518	0.155215	0.586468	0.155383	0.545817	0.0418626	0.475553	0.154206	CO046917	LRC04374_1
Lr_AT1CF_04B12	1.30517	1.02353	1.35454	0.0740765	1.59621	0.74524	2.961	2.0318	2.54989	0.457934	CO046915	LRC00071_4				Variable region-containing chitin-binding protein 3	Q8I9N0_BRAFL	1e-06	Eisenia andrei cDNA clone EAI10190	BP524928	4e-17
Lr_AT1CF_04B06	1.01667	0.0946322	0.857459	0.136222	0.932777	0.217482	2.29652	0.488115	1.34214	0.249967	CO046892	LRC04352_1							Eisenia andrei cDNA clone EAI10487	BP525039	2e-07
Lr_AT1CF_03H03	1.04783	0.0750865	1.00817	0.0803142	0.874296	0.0976801	0.458418	0.0568053	0.441916	0.02717	CO047002	LRC04435_1
Lr_AT1CF_03H01	0.947167	0.0928806	0.973532	0.0206788	0.998686	0.0490818	0.459533	0.200643	0.651974	0.0557942	CO046979	LRC04418_1
Lr_AT1CF_03F07	0.899231	0.109117	4.88093	56.8094	3.65927	7.05274	0.649786	0.164364	0.884075	0.166906	CO047006	LRC00208_1				Hypothetical protein	Q7RN92_PLAYO	1e-06	Eisenia fetida gene for 18S rRNA	AB076887	0
Lr_AT1CF_03E01	0.977652	0.17034	1.25545	0.0497026	1.04369	0.229642	1.18101	0.227416	0.591314	0.927668	CO046981	LRC00938_2	Ribosomal protein S20	Q5M8S9	3e-56	40S ribosomal protein S20	Q90YQ3_ICTPU	5e-55	Eisenia andrei cDNA clone EAI10627 similar to ribosomal protein S20	BP524471	4e-17
Lr_AT1CF_03C12	0.966028	0.116733	1.68079	0.928795	0.961632	0.399996	1.18064	0.519368	0.747312	0.0592469	CO046877	LRC04345_1
Lr_AT1CF_02G03	0.77877	0.267256	0.792473	0.263824	2.4582	1.17806	0.414158	0.0368783	0.859407	0.206389	CO047262	LRC04593_1
Lr_AT1CF_02E12	1.2405	0.301789	1.23861	0.0868146	1.10449	0.171322	0.671241	0.147286	0.542558	0.137648	CO046962	LRC02517_1
Lr_AT1CF_02E07	0.994551	0.213236	0.791476	0.258873	0.898228	0.264802	0.604892	0.512926	1.07975	0.126023	CO046952	LRC04399_1
Lr_AT1CF_02E04	0.96894	0.0430854	1.3128	0.180052	0.940493	0.0868354	0.623913	0.055469	0.489392	0.111023	CO047278	LRC04611_1
Lr_AT1CF_02E02	1.18609	0.281947	1.12524	0.40458	1.28374	0.101805	0.634095	0.274795	0.281942	0.0251171	CO047259	LRC04596_1
Lr_AT1CF_02D06	0.873742	0.255601	0.596596	0.200158	0.746484	0.197536	0.711665	0.38222	0.42351	0.134049	CO047272	LRC04606_2				Hypothetical protein FLJ46559	Q6ZR84_HUMAN	7e-07
Lr_AT1CF_02C08	1.02328	0.0781174	1.07915	0.193643	0.713094	0.0558344	0.194789	3.27366	0.853157	0.150724	CO046948	LRC04397_1	GLTSCR2 protein (Fragment)	Q96CS0	6e-10	LOC496890 protein (Fragment)	Q5M787_XENTR	4e-11
Lr_AT1CF_02B05	0.894229	0.176563	2.60888	2.18896	1.67835	1.48045	1.10882	1.0523	0.978016	0.626426	CO047271	LRC04588_1
Lr_AT1CF_02A03	1.26861	0.459481	0.524151	0.197174	1.156	0.0646069	0.45275	0.0924065	0.801674	0.0979417	CO047256	LRC04594_1
Lr_AT1CF_02A01	0.998149	0.0144878	0.879031	0.1336	0.856455	0.168943	0.584952	0.0435823	0.374284	0.0458725	CO047246	LRC04587_1
Lr_AT1CF_01G10	0.923585	0.130669	0.944014	0.138455	1.11769	0.141779	0.52598	0.107732	0.486026	0.102704	CO047226	LRC04577_1
Lr_AT1CF_01G06	0.891448	0.104867	0.844637	0.200986	0.967189	0.0807616	0.221163	0.0451145	0.326142	0.105777	CO047215	LRC04571_1	Zinc transporter 1 (ZnT-1)	Q9Y6M5	2e-06	CG17723-PB	Q9VZR4_DROME	2e-09
Lr_AT1CF_01C08	0.945809	0.0947519	0.805173	0.124722	0.80572	0.0749334	0.595408	0.0650281	0.436983	0.0420391	CO047234	LRC04581_1
Lr_AT1CF_01C03	0.958681	0.153391	0.734567	0.135245	0.54552	0.0489892	0.231815	0.027479	0.397399	0.100034	CO047205	LRC04565_1
Lr_AT1CF_01C02	1.04172	0.0954138	1.01013	0.118078	0.889015	0.0597819	0.812722	0.116705	0.494722	0.0914894	CO047198	LRC04559_1
Lr_AT1CF_01B06	0.902353	0.158819	0.901809	0.322768	0.876456	0.198253	0.411612	0.206626	0.391616	0.0434246	CO047222	LRC04574_1	Crumbs homolog 1 isoform II variant (Fragment)	Q59H36	2e-43	Fibrosurfin precursor	Q9GNU3_PARLI	1e-46	Eisenia andrei cDNA clone EAI10612 similar to fibropellin Ib	BP524351	9e-23
Lr_adE_03D08	0.727857	0.277486	0.635309	0.120657	0.469777	0.2986	1.47608	0.9642	0.760635	1.13111	CA036216	LRC00038_3	Cytochrome c oxidase subunit III	Q4VFD0	3e-81	Cytochrome c oxidase subunit 3 (EC 1.9.3.1)	COX3_LUMTE	1e-107	Lumbricus terrestris mitochondrion	LTU24570	4e-73
Lr_adE_03C09	0.494883	1.30564	1.34444	0.22408	1.9171	2.80861	1.77831	1.00892	1.7596	0.209113	CA036206	LRC00269_2
Lr_adE_03C05	0.805617	0.234744	1.34064	0.40981	0.897939	0.372026	2.43325	0.277018	1.67857	0.326385	CA036203	LRC00604_1
Lr_adE_03A07	0.502579	4.90234	1.2947	0.514145	1.43138	1.92777	2.7983	1.12232	2.50931	0.220999	CA036182	LRC00651_1
Lr_adE_03A05	1.28455	0.537185	1.83218	0.730713	3.57444	0.282421	2.08365	0.743472	3.68523	0.518189	CA036180	LRC00650_1
Lr_adE_02H12	0.881906	0.160997	1.52091	0.399328	2.34146	1.4146	0.657429	0.515581	1.21544	0.222357	CA036175	LRC00647_1
Lr_adE_02H08	0.993914	0.161574	0.908982	0.334126	1.74799	0.18091	1.7286	0.510955	2.69164	0.505548	CA036171	LRC00646_1
Lr_adE_02H04	0.830522	0.315274	1.17328	0.576514	0.987491	0.0566736	1.94309	0.907595	2.09034	0.368266	CA036167	LRC00060_2							Lumbricus castaneus 16S ribosomal RNA gene	AY885579	0
Lr_adE_02G10	0.97904	0.168478	0.620583	0.600893	1.06341	0.166618	1.32275	0.146377	1.19019	0.0422799	CA036162	LRC00638_1
Lr_adE_02G07	0.987765	0.149701	0.776148	0.288935	1.97764	0.233872	1.66452	0.805477	2.90536	0.863586	CA036159	LRC00636_1	Glutathione S-transferase omega 1 (Glutathione S-transferase omega 1-1)	Q5TA03	1e-31	Omega class glutathione S-transferase	Q70PH4_CRAGI	2e-35
Lr_adE_02G06	1.10553	0.111961	1.10952	0.260324	1.47023	0.27026	2.07355	0.320122	3.09956	1.46092	CA036158	LRC00635_1
Lr_adE_02G02	0.907373	0.451031	0.965554	0.679873	0.251016	0.0750612	0.432486	0.437083	1.19026	1.0689	CA036155	LRC00633_1				cAMP-dependent protein kinase	KAPCA_MOUSE	1e-06
Lr_adE_02F02	1.0978	0.242269	2.05391	1.03993	1.3168	0.156581	3.34777	0.330118	4.95254	1.46257	CA036143	LRC00624_1
Lr_adE_02F01	0.585544	0.700183	0.419952	0.343275	0.237808	0.162139	0.231735	0.0326359	0.322939	0.179953	CA036142	LRC00623_1
Lr_adE_02E08	1.30729	0.728317	1.54158	0.436366	0.740641	0.484041	1.86254	1.01411	2.14453	0.634472	CA036138	LRC00621_1	Xeroderma pigmentosum, complementation group A	Q5T1V1	5e-42	Xpacxe2 protein	Q91916_XENLA	2e-46
Lr_adE_02E07	1.28516	0.370261	1.284	0.737207	2.11599	1.47491	2.86723	0.333534	2.81756	0.401842	CA036137	LRC00545_1	Specificity protein 3 large isoform	Q8WWU4	1e-50	Sp3 protein	Q68FF2_MOUSE	4e-50
Lr_adE_02E02	1.05543	0.428017	1.42406	1.07328	0.904852	0.299112	1.95522	1.78066	1.01988	0.257965	CA036133	LRC00618_1
Lr_adE_02D11	0.983416	0.519339	1.02858	0.492751	1.39269	1.36661	1.95842	0.295006	3.05419	0.618439	CA036131	LRC00616_1
Lr_adE_02D05	1.07866	0.199885	1.11163	0.136756	1.51638	0.108253	2.01752	0.679448	2.16374	0.977189	CA036125	LRC00611_1
Lr_adE_02D04	0.49431	3.36322	1.27678	0.314459	0.494659	0.43385	1.45165	0.937552	4.10188	3.95064	CA036124	LRC00610_1
Lr_adE_02D03	1.14389	0.196466	1.9656	0.234904	1.14691	0.130906	1.65999	0.230437	2.5535	0.845572	CA036123	LRC00609_1	L-xylulose reductase (EC 1.1.1.10)	Q7Z4W1	1e-48	L-xylulose reductase (EC 1.1.1.10)	DCXR_MOUSE	1e-49
Lr_adE_02D01	0.714377	0.586994	0.808831	0.247551	0.773243	0.464927	0.476455	0.234732	1.84017	0.183071	CA036121	LRC00608_1
Lr_adE_02B09	1.12235	0.215632	0.877455	0.143698	1.62508	0.132518	2.35381	1.65818	4.82035	2.24925	CA036105	LRC00598_1
Lr_adE_02B05	1.08953	0.210174	1.46738	0.148819	3.36695	0.589218	3.23929	0.690931	3.07027	0.41042	CA036101	LRC00596_1				Hypothetical protein	Q580E4_9TRYP	8e-07
Lr_adE_02B03	1.00789	0.31434	1.18373	0.116247	1.48099	0.311552	1.92558	0.239614	2.15293	0.633316	CA036099	LRC00594_1
Lr_adE_01H10	0.972376	0.237931	1.35989	0.529558	0.368052	0.138158	0.403354	0.16234	1.14914	0.703748	CA036089	LRC00580_1
Lr_adE_01H08	1.13446	0.248043	1.50546	0.169355	1.11461	0.284323	1.84265	0.199154	4.47801	1.89646	CA036088	LRC00588_1
Lr_adE_01H05	1.28785	0.363979	3.17707	1.59073	1.40969	0.190271	1.44114	0.296825	2.24325	0.966566	CA036085	LRC00586_1
Lr_adE_01G01	0.921236	0.272149	2.23993	2.35008	1.93727	0.256022	2.94158	0.237824	4.58417	0.826335	CA036072	LRC00476_1							Eisenia andrei cDNA clone EAI11053	BP525290	1e-07
Lr_adE_01F12	0.287559	12.5377	0.748948	0.527694	0.143701	0.0530094	0.390247	0.113558	0.48481	0.908512	CA036071	LRC00056_3				Extracellular globin III precursor (Erythrocruorin)	GLB3_LUMTE	2e-59	Lumbricus terrestris hemoglobin chain C mRNA	LUMHBBC	0
Lr_adE_01F01	0.988299	0.0868219	0.504431	0.467599	0.746418	0.0341437	1.07868	0.214792	1.56262	0.158126	CA036061	LRC00571_1	ADP-ribosylation factor 5	P84085	1e-37	Hypothetical protein zgc:77650	Q6P5M5_BRARE	2e-37
Lr_adE_01E12	0.624395	0.370552	0.439565	0.245336	0.249515	0.0795415	0.276844	0.0419513	0.555349	0.513	CA036060	LRC00570_1				Family 3 glycoside hydrolase	Q9PF33_XYLFA	7e-27
Lr_adE_01E06	0.980976	0.230388	1.61635	0.263424	0.658216	0.869033	3.10589	0.544642	2.65319	0.790421	CA036056	LRC00568_1
Lr_adE_01D11	0.909099	0.662568	0.583359	0.0430162	0.635175	0.067092	0.292267	0.423621	0.552706	0.0510196	CA036049	LRC00565_1
Lr_adE_01D09	0.908308	0.143794	0.896758	0.156832	1.297	0.104489	2.38955	0.406458	1.51701	0.201122	CA036047	LRC02539_1	Hypothetical protein MATN3	Q4ZG02	8e-12	Matrilin-3 precursor	MATN3_HUMAN	1e-10
Lr_adE_01D08	0.494136	9.05003	1.24008	0.427105	0.445484	0.681947	3.64192	1.18831	1.55786	1.43958	CF610128	LRC01582_1
Lr_adE_01D01	0.935656	0.0685149	1.21556	0.345699	0.671849	0.42502	1.13076	0.31153	2.80135	0.687584	CA036040	LRC00561_1	PTPsigma-(Brain)	Q9UM81	5e-52	RyPTPR2Ab protein (Fragment)	Q9IBA2_9CHON	3e-51
Lr_adE_01C07	1.01924	0.212077	1.869	0.12821	2.09986	0.622153	1.7004	0.410207	5.33767	6.0839	CA036034	LRC00559_1
Lr_adE_01C02	0.734192	0.962592	2.03543	1.3975	0.450393	0.344397	0.930536	0.16217	1.83436	1.51994	CA036030	LRC00556_1	Myosin heavy chain, skeletal muscle, adult 1 (Myosin heavy chain IIx/d)	P12882	3e-27	Myosin heavy chain (Fragment)	Q9U0S7_MYTGA	1e-42
Lr_adE_01C01	1.18617	0.781384	0.785898	0.122254	0.806411	0.258667	1.33637	1.14023	1.72869	0.919576	CA036029	LRC00555_1
Lr_adE_01B10	0.921828	0.493139	1.80218	0.222941	1.08843	0.475161	1.9016	0.384214	2.20562	0.318813	CA036026	LRC00117_2	Carboxypeptidase A1 (Pancreatic)	Q53XU0	9e-13	Zinc carboxypeptidase A precursor (EC 3.4.17.-)	CBPA_ANOGA	8e-16
Lr_adE_01B02	0.795454	0.26483	0.19445	3.30787	2.26784	0.0587321	0.306255	0.0965866	0.471624	0.0767012	CA036018	LRC00550_1							Lumbricus terrestris mitochondrion	NC_001673	5e-65
Lr_adE_01A06	0.967782	0.0595672	1.09893	0.111913	1.54314	0.11116	2.07986	0.447778	2.8055	0.370999	CA036011	LRC00547_1
