# Supplementary material for: 'Systems toxicology' approach identifies coordinated metabolic responses to copper in a terrestrial non-model invertebrate, the earthworm Lumbricus rubellus
Source: BMC Biol. 2008 Jun 3;6:25. doi: 10.1186/1741-7007-6-25 (PMC2424032; doi:10.1186/1741-7007-6-25)
Supplement: Additional file 6 — Table of transcripts significantly changed in earthworms exposed to copper. ANOVA, p < 0.05, Benjamini and Hochberg [56] FDR correction. [file 1741-7007-6-25-S6.xls]

## Sheet: 2 fold change Significant p0.05
Table S4: Transcripts significantly changed in adult earthworms exposed to copper. ANOVA, p<0.05, Benjamini and Hochberg False Discovery Rate.
Lumbribase ID	Copper [mgkg-1]	0		10		40		160		480		Genbank ID	Cluster ID	Database: SwissProt(Human) Search Algorithum: BlastX			Database: Uniprot Search Algorithum: BlastX			Database: EMBL Search Algorithum: BlastN
	p-value	Mean	SE	Mean	SE	Mean	SE	Mean	SE	Mean	SE			Description	Swissprot Acc.	E Value	Uniprot ID	Uniprot ID	E Value	Description	EMBL ID	E Value
Lr_adE_01A06	0.0159	0.967782	0.0595672	1.09893	0.111913	1.54314	0.11116	2.07986	0.447778	2.8055	0.370999	CA036011	LRC00547_1
Lr_adE_01D09	0.034	0.908308	0.143794	0.896758	0.156832	1.297	0.104489	2.38955	0.406458	1.51701	0.201122	CA036047	LRC02539_1	Hypothetical protein MATN3	Q4ZG02	8e-12	Matrilin-3 precursor	MATN3_HUMAN	1e-10
Lr_adE_02B05	0.0204	1.08953	0.210174	1.46738	0.148819	3.36695	0.589218	3.23929	0.690931	3.07027	0.41042	CA036101	LRC00596_1				Hypothetical protein	Q580E4_9TRYP	8e-07
Lr_AT1CF_01C03	0.0184	0.958681	0.153391	0.734567	0.135245	0.54552	0.0489892	0.231815	0.027479	0.397399	0.100034	CO047205	LRC04565_1
Lr_AT1CF_01C08	0.0363	0.945809	0.0947519	0.805173	0.124722	0.80572	0.0749334	0.595408	0.0650281	0.436983	0.0420391	CO047234	LRC04581_1
Lr_AT1CF_01G06	0.0177	0.891448	0.104867	0.844637	0.200986	0.967189	0.0807616	0.221163	0.0451145	0.326142	0.105777	CO047215	LRC04571_1	Zinc transporter 1 (ZnT-1)	Q9Y6M5	2e-06	CG17723-PB	Q9VZR4_DROME	2e-09
Lr_AT1CF_02A01	0.0207	0.998149	0.0144878	0.879031	0.1336	0.856455	0.168943	0.584952	0.0435823	0.374284	0.0458725	CO047246	LRC04587_1
Lr_AT1CF_02E02	0.0498	1.18609	0.281947	1.12524	0.40458	1.28374	0.101805	0.634095	0.274795	0.281942	0.0251171	CO047259	LRC04596_1
Lr_AT1CF_02E04	0.0255	0.96894	0.0430854	1.3128	0.180052	0.940493	0.0868354	0.623913	0.055469	0.489392	0.111023	CO047278	LRC04611_1
Lr_AT1CF_03H03	0.00569	1.04783	0.0750865	1.00817	0.0803142	0.874296	0.0976801	0.458418	0.0568053	0.441916	0.02717	CO047002	LRC04435_1
Lr_AT1CF_06E08	0.00676	0.932639	0.110377	0.942606	0.0439365	0.817845	0.0409524	0.3164	0.00406627	0.697067	0.129588	CO058180	LRC05451_1				Destabilase I	Q25091_HIRME	7e-23
Lr_AT1CF_07F05	0.0309	1.00286	0.153541	0.610892	0.0577218	0.98981	0.106168	2.47968	1.11287	3.35914	1.18498	CO047132	LRC00446_2	Enteropeptidase precursor (EC 3.4.21.9)	P98073	6e-32	Fibrinolytic enzyme component A (Fragment)	Q8MX72_EISFO	1e-95	Lumbricus bimastus fibrinolytic enzyme mRNA	AF109648	4e-46
Lr_AT1CF_07G09	0.0203	1.14072	0.15818	1.12569	0.23091	1.18159	0.197695	1.9711	0.210729	3.29866	0.31943	CO047165	LRC03401_1	ACTB protein (Fragment)	Q96E67	9e-38	Actin 2	ACT2_LUMTE	2e-37	L.terrestris mRNA for actin (1603 bp)	LTACT1603	1e-111
Lr_AT1CF_08G01	0.0385	0.977185	0.108066	0.76648	0.0811613	0.539739	0.00705035	0.475765	0.105172	0.481722	0.0173335	CO047184	LRC04551_1	CALM1 protein (LP7057 protein)	Q96HY3	5e-06
Lr_AT1CF_10D03	0.0227	0.934822	0.0753842	0.999896	0.0458218	0.910588	0.135808	1.78427	0.128941	2.24561	0.559553	CO047306	LRC00073_1	Hypothetical protein DKFZp434N1235 (Solute carrier family 25 (Mitochondrial carrier; adenine nucleotide translocator)	Q9H0C2	8e-18	Hypothetical protein	Q5DFR4_SCHJA	6e-31
Lr_AT1CF_11A12	0.0174	1.05891	0.0806336	0.716691	0.0978745	0.766802	0.0910657	2.82466	1.11035	2.2841	0.139407	CO047934	LRC00364_2	Agrin	Q5SVA2	1e-20	Hepatopancreas kazal-type proteinase inhibitor	Q6WVJ6_PENMO	2e-34	Eisenia andrei cDNA clone EAI11279 similar to proteinase inhibitor	BP524430	6e-32
Lr_AT1CF_11C11	0.034	1.08558	0.103403	0.710891	0.244299	1.16262	0.411212	4.1044	0.795589	1.88842	0.355135	CO047938	LRC05058_1
Lr_AT1CF_11E09	0.0465	0.933042	0.292452	1.1397	0.22236	1.12148	0.292189	2.76542	0.42188	2.96855	0.490059	CO047359	LRC01255_1	Hypothetical protein RPS7	Q57Z92	1e-84	Ribosomal protein S7	Q8ITA9_AEQIR	4e-86	Pectinaria gouldii ribosomal protein S7 mRNA	AY846839	1e-17
Lr_AT1CF_12D01	0.0363	0.965985	0.142338	0.84387	0.105262	0.776112	0.0178183	0.264116	0.113901	0.312328	0.0799173	CO047946	LRC05065_1				Conserved domain protein	Q609S6_METCA	2e-08
Lr_AT1CF_12E12	0.0204	0.974754	0.0284407	1.00995	0.0437599	0.824709	0.0729298	0.430808	0.0983073	0.33172	0.0884961	CO048001	LRC03329_1
Lr_AT1CF_12F08	0.0483	1.03001	0.143894	1.31364	0.0899593	1.09384	0.137492	2.207	0.403343	1.77877	0.193598	CO047977	LRC05085_1
Lr_AT1CF_12G03	0.0177	1.01076	0.0711463	0.933609	0.085295	1.1485	0.194526	1.06013	0.176011	0.433604	0.0174107	CO047950	LRC05068_1	Delta-like protein 1 precursor (Drosophila Delta homolog 1)	O00548	2e-37	DeltaC	Q9IAT6_BRARE	2e-38
Lr_AT1CF_13H09	0.0383	0.89122	0.106519	0.802365	0.0431892	1.04749	0.0670037	0.515798	0.147426	0.4014	0.0514627	CO047645	LRC04863_1
Lr_AT1CF_14H07	0.0256	0.988108	0.0896468	1.02611	0.0705844	0.824433	0.0270838	0.781572	0.116531	0.493885	0.0542979	CO047773	LRC01704_1	HAL protein	Q4VB93	1e-133	Histidine ammonia-lyase (EC 4.3.1.3)	HUTH_HUMAN	1e-132
Lr_AT1CF_15D02	0.0499	0.90015	0.144867	0.834851	0.125178	0.902336	0.0418021	0.425829	0.0804489	0.537485	0.0595295	CO047814	LRC04975_1
Lr_AT1CF_15E09	0.0499	1.1244	0.265005	3.00168	0.732748	7.40009	0.538991	1.6141	0.378324	1.57369	1.0461	CO047837	LRC04507_2
Lr_AT1CF_15F04	0.0345	0.983495	0.0225249	0.976778	0.0308506	0.960195	0.0805656	0.494155	0.126012	0.587644	0.0275288	CO047807	LRC04968_1
Lr_AT1CF_16A10	0.0364	1.00705	0.0276934	1.07118	0.187939	0.956907	0.130621	0.47325	0.12255	0.44721	0.0576974	CO047591	LRC04828_1
Lr_AT1CF_16B04	0.021	1.01421	0.0234494	1.01819	0.132461	1.1094	0.0188738	0.497098	0.0362531	0.434	0.130048	CO047554	LRC04804_1
Lr_AT1CF_16B10	0.0115	0.959091	0.0841743	0.857364	0.0469385	0.82551	0.086609	0.475571	0.0296836	0.38974	0.0670331	CO047589	LRC04827_1							Eisenia andrei cDNA clone EAI10377	BP524992	1e-15
Lr_AT1CF_16G08	0.0499	0.930239	0.0756641	0.829473	0.0928308	0.929955	0.0549263	0.937313	0.243175	0.398469	0.0657697	CO047566	LRC04811_1
Lr_AT1CF_18B05	0.0347	0.980691	0.208227	1.52464	0.214696	2.26752	0.626646	0.332608	0.252819	0.351174	0.0456597	CO047402	LRC00282_2	Tubulin alpha-2 chain (Alpha-tubulin 2)	Q13748	0	Alpha-tubulin	Q27122_URECA	0	Pectinaria gouldii alpha tubulin mRNA	AY855263	0
Lr_AT1CF_18D11	0.0462	1.00852	0.0114357	0.901567	0.142897	1.07138	0.171525	2.4007	0.636693	1.67758	0.216526	CO047427	LRC02816_3	CTRL protein (Fragment)	Q8IUW0	1e-31	Serine proteinase precursor	O18458_HETGL	1e-80	Eisenia andrei cDNA clone EAI10001 similar to serine proteinase	BP524480	0
Lr_AT1CF_19A07	0.00213	1.08764	0.0975401	0.872399	0.0980375	0.946066	0.0921209	0.453433	0.0377749	0.265114	0.0268709	CO047439	LRC04728_1
Lr_AT1CF_22B02	0.0156	1.02858	0.106139	0.949086	0.262464	1.36586	0.17136	0.468802	0.0697815	0.314806	0.0593089	CO047758	LRC00838_2	Zinc finger protein 9	Q5QJR0	2e-15	DNA-binding protein HEXBP (Hexamer-binding protein)	HEXP_LEIMA	9e-26	Eisenia andrei cDNA clone EAI11253 similar to glycine-rich protein	BP524563	2e-32
Lr_AT1CF_22C06	0.0385	0.856891	0.136899	1.40691	0.0364085	1.96137	0.625482	0.62596	0.171585	0.53918	0.0832695	CO047764	LRC04940_1	Karyopherin (Importin)	Q53XN2	4e-07
Lr_AT1CF_22C12	0.034	1.05449	0.123666	0.805643	0.0631162	0.865117	0.129212	0.462068	0.129791	0.359575	0.0508885	CO058213	LRC01474_2
Lr_AT1CF_23D07	0.0156	1.08142	0.0956502	0.987211	0.119979	1.13661	0.182731	0.482629	0.0969116	0.422768	0.0337191	CO058253	LRC05499_1
Lr_AT1CF_23G05	0.0499	0.803316	0.188052	0.751325	0.110083	0.869186	0.0674417	0.444472	0.0629323	0.353419	0.064044	CO058276	LRC05516_1	PPIG protein (Fragment)	Q6P432	6e-66	Ppig protein (Fragment)	Q6IQF7_BRARE	1e-68	Hirudo medicinalis cyclophilin-A mRNA (hcyp)	HMU36797	2e-06
Lr_AT1CF_23H09	0.0499	1.05003	0.146195	0.885461	0.158064	0.919845	0.0835437	0.725518	0.0684195	0.488617	0.0354297	CO058289	LRC05528_1
Lr_AT1CF_26C03	0.0309	1.17449	0.218523	1.34359	0.255669	1.41771	0.336499	0.523293	0.132217	0.40432	0.0717252	CO058399	LRC05605_1	Hypothetical protein DKFZp451C073 (Hypothetical protein DKFZp451I202)	Q659A5	4e-07	Hypothetical protein	Q5DC16_SCHJA	3e-25	HDAH05D01.F Leech Haementeria depressa cDNA library 5` similar to troponin I	CN807332	1e-21
Lr_AT1CF_28G05	0.0383	0.958409	0.103509	1.0188	0.0927876	0.91523	0.143082	0.654868	0.127528	0.432798	0.0420046	CO046847	LRC04323_1	Ribosomal protein L24-like	Q561V8	4e-08	Probable ribosome biogenesis protein RLP24	RLP24_MOUSE	5e-07
Lr_AT1CF_30D06	0.0204	0.963119	0.041681	0.982528	0.0710729	1.03409	0.0856993	0.634043	0.0728111	0.467624	0.0836938	CO047456	LRC04737_1
Lr_AT1CF_30F02	0.00502	0.993841	0.0340985	1.13676	0.162979	1.17851	0.0737721	0.834251	0.0974161	0.403753	0.0118213	CO047900	LRC00724_1	60S ribosomal protein L10a (CSA-19)	P62906	7e-84	Ribosomal protein L1	Q5MGL4_9NEOP	2e-83	Eisenia andrei cDNA clone EAI10372 similar to ribosomal protein L10a	BP524438	0
Lr_AT1CF_31C12	0.0191	1.29781	0.55865	0.944928	0.247707	1.76867	0.232604	0.105841	0.0147512	0.244103	0.220801	CO047524	LRC04787_1
Lr_AT1CF_31G02	0.0191	1.24325	0.305408	1.03597	0.144415	0.929564	0.145025	3.08204	0.146705	2.11715	0.292604	CO047499	LRC04770_1
Lr_AT1CF_33A08	0.00229	1.02608	0.0308289	0.948638	0.0747464	1.39769	0.0540895	2.43498	0.308106	1.92901	0.0315815	DR697138	LRC11335_1
Lr_AT1CF_33C05	0.0373	1.01079	0.168652	0.730951	0.13916	0.908436	0.0307425	0.437866	0.0528954	0.416761	0.082493	DR697132	LRC11330_1
Lr_AT1CF_34A04	0.024	0.859548	0.152583	0.6736	0.145411	0.621573	0.301012	0.182199	0.017793	0.179133	0.042825	DR697148	LRC11345_1	60S ribosomal protein L40 (CEP52)	P62987	5e-24	Ubiquitin	Q9PT09_ONCMY	3e-29	Eisenia andrei cDNA clone EAI10198 similar to Ubiquitin	BP524769	2e-81
Lr_Cd2CF_06A10	0.0217	0.913511	0.188122	0.734695	0.090443	1.01593	0.0844104	1.46244	0.128521	1.93498	0.172182	CF611462	LRC02443_1
Lr_Cd2CF_06B07	0.0364	1.40071	0.541249	1.67455	0.262219	1.43629	0.248139	5.47207	0.347516	2.81963	0.624484	CF611467	LRC00585_1	Proteasome subunit alpha type 6 (EC 3.4.25.1)	P60900	1e-106	Hypothetical protein	Q7SXN6_BRARE	1e-105
Lr_Cd2CF_08B09	0.0204	1.21765	0.311408	1.07675	0.219782	0.996285	0.0613442	2.66529	0.250676	2.63366	0.162616	CF610350	LRC01726_1
Lr_Cd2CF_08C10	0.0217	0.905345	0.0916337	0.711629	0.16928	0.776772	0.148372	1.90895	0.276075	1.99399	0.218016	CF610359	LRC01733_1
Lr_Cd2CF_08C12	0.0354	1.17193	0.273944	0.786379	0.242191	1.8801	0.957137	4.8429	0.462271	4.42283	1.37269	CF610360	LRC00044_2				Hemoglobin chain d1 precursor	O61233_LUMTE	3e-70	Lumbricus terrestris hemoglobin chain d1 gene	LTU55073	1e-154
Lr_Cd2CF_09D09	0.0177	0.997745	0.0757925	0.975856	0.143494	0.887429	0.0842812	0.966635	0.0701876	0.434803	0.0526024	CF610416	LRC01768_1				RE28319p (Fragment)	Q8IGU5_DROME	2e-34
Lr_Cd2CF_11A06	0.0204	0.976467	0.0311091	0.943615	0.117603	1.00315	0.200143	0.413553	0.0755911	0.504169	0.0169354	CF610512	LRC01833_1
Lr_Cd2CF_11F07	0.0494	0.962748	0.2034	1.33661	0.404546	1.73497	0.0897645	0.273348	0.181885	0.625422	0.0562165	CF610556	LRC00060_1							Lumbricus terrestris mitochondrion	NC_001673	1e-115
Lr_Cd2CF_12H11	0.0204	0.934438	0.109929	0.939877	0.0641429	0.894785	0.0792212	0.473027	0.0461796	0.592156	0.0687546	CF610633	LRC01919_1
Lr_Cd2CF_13F08	0.0141	1.07502	0.149622	1.52076	0.136525	1.34416	0.0984286	2.24622	0.190709	2.44018	0.192223	CF610680	LRC01947_1
Lr_Cd2CF_16C10	0.0445	1.08687	0.121579	1.18506	0.162167	1.1779	0.0801005	1.80418	0.0885668	2.64583	0.73138	CF610836	LRC01542_1	NADPH oxidase 5 beta	Q96PJ9	9e-06	Calmodulin-domain protein kinase 2	Q5CNS4_9CRYT	7e-06
Lr_Cd2CF_16F12	0.0456	0.862048	0.215605	0.880825	0.123611	1.19377	0.188371	1.61103	0.338563	2.45388	0.169188	CF610861	LRC00389_1				SCBP3 protein (Fragment)	Q7YWL4_LUMTE	1e-12	Lumbricus terrestris mRNA for SCBP3 protein	LTE440223	7e-37
Lr_Cd2CF_20E10	0.0203	0.963106	0.0504932	1.15492	0.071124	0.942009	0.0953867	0.459651	0.174374	0.273489	0.0552254	CF611066	LRC02199_1
Lr_Cd2CF_53D01	0.0262	1.33482	0.450949	2.05014	0.390556	1.26459	0.17886	3.78638	0.357779	5.10955	1.26854	CF611565	LRC02507_1
Lr_Cd2CF_60A02	0.0177	1.08172	0.0938054	0.94514	0.11717	1.06461	0.181901	0.522122	0.0327498	0.53678	0.0346419	DR077204	LRC07836_1	13kDa differentiation-associated protein	Q53XX0	3e-33	Hypothetical protein	Q5DCU4_SCHJA	3e-46
Lr_Cd2CF_60A11	0.0208	1.05654	0.0959527	1.06297	0.0569982	1.04479	0.0973208	0.805493	0.121503	0.525815	0.0365986	DR077246	LRC10569_1
Lr_Cd2CF_60B12	0.0387	0.981287	0.0399783	1.02598	0.0536438	1.09707	0.169639	0.847203	0.192933	0.477713	0.0275663	DR077259	LRC10579_1	CDNA PSEC0232 fis, clone HEMBA1006549, moderately similar to Complement-c1q tumor necrosis factor-related protein 3	Q542Y2	1e-12	Novel protein similar to vertebrate gliacolin (C1Q)	Q7T130_BRARE	3e-15
Lr_Cd2CF_60C05	0.0499	1.0072	0.0747465	0.860094	0.0957447	0.940424	0.160087	0.601984	0.125331	0.44177	0.0458765	DR077225	LRC10553_1
Lr_Cd2CF_61F05	0.0115	1.06834	0.0779547	0.93057	0.106007	1.17989	0.0412861	2.06272	0.390086	2.4493	0.217133	DR077288	LRC01012_3							Eisenia andrei cDNA clone EAI10053	BP524886	6e-40
Lr_Cd2CF_63H11	0.0459	0.900778	0.192923	1.0986	0.194344	1.15301	0.213514	2.09162	0.298505	2.78532	0.638443	DR077473	LRC10755_1
Lr_Cd2CF_64D01	0.0292	0.980068	0.0707898	0.58337	0.100768	0.998508	0.100922	0.717916	0.0794823	0.455312	0.0498716	DR077500	LRC10776_1				Extracellular globin IV (Erythrocruorin)	GLB4_LUMTE	2e-13	Eisenia andrei cDNA clone EAI10461	BP525023	1e-48
Lr_Cd2CF_65G02	0.0309	1.30683	0.439002	1.63043	1.22381	8.11347	2.49633	1.18961	0.119139	0.702687	0.0237553	DR077583	LRC00810_6	Actin, gamma 1	Q5U032	0	Actin A1	Q5BQE5_9VEST	0	L.terrestris mRNA for actin (1567 bp)	LTACT1567	0
Lr_Cd2CF_66D10	0.0364	1.3281	0.644296	0.749228	0.422056	5.89141	1.36296	1.5029	0.0858463	0.719276	0.130404	DR077709	LRC10938_1
Lr_Cd2CF_66F01	0.0434	1.01755	0.209066	0.841983	0.162892	1.1499	0.134209	1.06462	0.124105	2.26732	0.120703	DR077650	LRC03230_1							Eisenia andrei cDNA clone EAI10377	BP524992	6e-80
Lr_Cd2CF_66F02	0.0387	1.10485	0.120016	1.26343	0.120618	1.55031	0.263208	2.25266	0.14971	1.87478	0.136558	DR077651	LRC03157_3	FTH1 protein (Fragment)	Q6NS36	2e-23	Soma ferritin (EC 1.16.3.1)	FRIS_LYMST	1e-28	Eisenia andrei cDNA clone EAI10386 similar to ferritin	BP524380	5e-42
Lr_Cd2CF_66F08	0.00377	1.05321	0.0905792	1.21145	0.0768792	1.16401	0.121228	0.662274	0.0737841	0.389492	0.0356539	DR077687	LRC10919_1	Arrestin domain containing 2	Q8TBH0	2e-07	CG1105-PA (LD44267p)	Q9VI53_DROME	3e-08
Lr_Cd2CF_67C02	0.0239	0.903139	0.221215	1.17259	0.0970628	1.49237	0.0168924	0.478385	0.0894013	0.588235	0.0942773	DR077717	LRC05827_1
Lr_Cd2CF_67C03	0.0499	0.739704	0.387256	1.55396	0.12944	1.0298	0.261721	0.264371	0.0671063	0.721013	0.105334	DR077731	LRC01980_1	Cytochrome c oxidase subunit I	Q9B2W6	1e-157	Cytochrome c oxidase subunit 1 (EC 1.9.3.1)	COX1_LUMTE	1e-158	Lumbricus terrestris mitochondrion	LTU24570	0
Lr_Cd2CF_69C01	0.021	0.95353	0.118784	0.864795	0.0749069	1.00518	0.167001	2.41459	0.237887	2.53049	0.788541	DR077853	LRC08153_1	Calponin 2 isoform a variant (Fragment)	Q53GK7	2e-10	Calponin homolog	P91888_SCHMA	7e-34
Lr_CHECF_03D02	0.0126	1.06508	0.122986	1.13416	0.0890374	1.10924	0.131451	0.788801	0.105282	0.454908	0.0264865	CO377791	LRC05918_1
Lr_CHECF_03E06	0.0174	1.03244	0.0693739	1.00002	0.0133249	1.14931	0.175206	0.431198	0.0982761	0.420352	0.076419	CO377900	LRC01319_1
Lr_CHECF_03H07	0.0438	0.979792	0.0818009	1.00799	0.0185718	1.02138	0.046689	0.473541	0.127609	0.688552	0.0611411	CO377906	LRC06002_1
Lr_CHECF_06A08	0.0232	0.892992	0.126431	1.17365	0.19555	1.42785	0.404883	0.310214	0.0739074	0.57189	0.0992337	CO408525	LRC00510_3	NADH dehydrogenase subunit 4	Q7Y891	3e-30	NADH-ubiquinone oxidoreductase chain 4 (EC 1.6.5.3)	NU4M_LUMTE	4e-71	Lumbricus terrestris mitochondrion	LTU24570	1e-82
Lr_CHECF_06F11	0.0342	1.0438	0.0602733	1.13183	0.0656638	0.955228	0.0185794	0.512482	0.124167	0.746074	0.0501928	CO408537	LRC06429_1
Lr_CHECF_06G03	0.0204	1.10409	0.214452	1.34424	0.0539782	1.22908	0.198627	0.425833	0.113506	0.518293	0.0592666	CO408539	LRC06431_1
Lr_CHECF_07B03	0.0125	0.946123	0.0578215	0.947744	0.00228733	1.25969	0.231778	0.465481	0.066181	0.515579	0.0528983	CO408545	LRC06435_1
Lr_CHECF_10B11	0.0445	1.0841	0.170369	1.06295	0.292397	2.64439	0.255064	0.791081	0.0977621	1.37863	0.275612	CO378006	LRC06021_2
Lr_CHECF_11A10	0.00931	0.926184	0.0737776	0.727131	0.162198	0.880739	0.0258622	0.30671	0.0347699	0.4219	0.0305547	CO378195	LRC06214_1	Glyceraldehyde 3-phosphate dehydrogenase (GAPDH)	Q5D0F4	7e-49	Glyceraldehyde 3-phosphate dehydrogenase	Q6PPI3_9HEMI	2e-52	Eisenia andrei cDNA clone EAI10449 similar to Glyceraldehyde 3-phosphate dehydrogenase	BP524520	4e-08
Lr_CHECF_11H09	0.0177	0.958511	0.115617	1.08825	0.189933	1.22782	0.151175	0.476206	0.0383684	0.658694	0.0256229	CO378020	LRC06084_1
Lr_CHECF_18F09	0.0239	0.960582	0.0645381	0.877781	0.0477291	0.901519	0.0876342	0.600534	0.127885	0.434468	0.0237917	CO378170	LRC06196_1	Hypothetical protein FLJ21820	Q9H6V9	2e-28	Hypothetical protein FLJ21820 (Fragment)	Q53T37_HUMAN	3e-27
Lr_CHECF_19B09	0.00154	0.995236	0.0137367	1.13123	0.0248744	1.22001	0.0604977	0.430096	0.032554	0.672682	0.076929	CO377986	LRC06062_1
Lr_CHECF_19H07	0.0328	1.07293	0.141055	1.51699	0.214577	2.50361	0.153117	0.176198	0.2195	0.889802	0.077429	CO377885	LRC05551_6
Lr_CHECF_22A08	0.0445	0.979943	0.0571482	1.00865	0.0941463	0.973712	0.049245	0.456486	0.148287	0.52754	0.0361008	CO377930	LRC06018_1
Lr_CHECF_26E03	0.00569	0.972439	0.0326219	0.938325	0.0415733	0.89894	0.081147	0.637939	0.0435376	0.476025	0.0384724	CO378324	LRC06307_1
Lr_CHECF_26H06	0.0176	0.918958	0.276187	0.527514	0.195506	0.993846	0.404578	0.149576	0.0199287	0.12272	0.0357968	CO377854	LRC05969_1	Placenta immunoregulatory factor PLIF	Q8TD27	6e-10	Ferritin	Q70MM3_CRAGI	1e-13
Lr_CHECF_28H01	0.0335	0.895079	0.207139	0.469833	0.109453	0.972037	0.118655	1.6459	0.211535	1.37112	0.17493	CO378394	LRC06361_1	Myosin heavy chain, skeletal muscle, fetal (Myosin heavy chain IIb)	Q9Y623	4e-31	Myosin heavy chain A (Fragment)	Q9XYL5_9TURB	2e-42
Lr_CHECF_29C04	0.0217	0.922583	0.225412	0.490351	0.157764	0.661051	0.123939	1.7253	0.078433	2.49386	0.592939	CO408654	LRC05545_1	Calbindin 2, full length protein isoform	Q96BK4	7e-08	Calbindin-D28k (Fragment)	Q6BD54_HORSE	4e-06	Eisenia andrei cDNA clone EAI10550 similar to Parvalbumin	BP524569	4e-76
Lr_CHECF_30A06	0.00878	0.978459	0.0610287	1.16808	0.136156	1.47102	0.0559978	0.242018	0.0884794	0.365826	0.0822164	CO408675	LRC06529_1
Lr_CHECF_30F07	0.0444	0.939503	0.10126	0.908289	0.148656	0.970101	0.0475466	0.477314	0.086515	0.628889	0.0162486	CO408697	LRC06548_1
Lr_CHECF_30F11	0.0364	0.987856	0.0581436	1.38781	0.482459	21.9498	98.5297	0.793479	0.0504033	0.502557	0.0533008	CO408706	LRC06556_1
Lr_CHECF_30G07	0.0161	0.889821	0.170658	1.79444	0.122269	1.22151	0.215105	0.23591	0.0975456	0.235345	0.107433	CO408695	LRC06546_1
Lr_CHECF_31C11	0.0387	0.932871	0.22183	1.12316	0.483764	1.96142	0.216161	0.109875	0.0438239	0.161357	0.287765	CO408717	LRC01461_2	MSTP030 (Ribosomal protein L5)	Q9H3F4	1e-123	MGC53393 protein	Q8AVI7_XENLA	1e-116	HDAL02F05.F Leech Haementeria depressa cDNA library 5` similar to 60S ribossomal protein L5	CN807221	9e-35
Lr_CHECF_31F05	0.00878	1.04787	0.0574025	1.54393	0.150824	1.30997	0.199337	0.31817	0.0856259	0.721171	0.0835673	CO408720	LRC06565_1
Lr_CHECF_32C04	0.0232	0.949303	0.0537851	0.934502	0.123407	0.879852	0.120462	0.418429	0.0876346	0.481807	0.0323064	CO408741	LRC06582_1
Lr_CHECF_32C10	0.0204	0.9497	0.0513734	1.0168	0.0644087	0.886171	0.173541	0.432395	0.0771913	0.484133	0.0329494	CO408766	LRC06600_1
Lr_CHECF_34B02	0.0208	1.0022	0.196422	1.04732	0.0340801	0.68116	0.174812	0.711838	0.0816916	0.287273	0.0469211	CO408823	LRC06642_1
Lr_CHECF_34C08	0.00547	1.01129	0.0659886	1.02472	0.0234742	0.947841	0.0221394	0.733543	0.0585811	0.462662	0.051971	CO408831	LRC06649_1
Lr_CHECF_34D04	0.0374	0.634498	0.399681	1.29999	0.14344	1.06562	0.117628	0.21695	0.153537	0.100106	0.055538	CO408824	LRC06643_1	JKTBP1delta6	Q96S43	5e-17	HnRNP protein	Q23795_CHITE	5e-20
Lr_CHECF_45A01	0.0174	0.918123	0.291198	1.50776	0.58391	1.0375	0.157715	2.48276	0.509001	6.90378	0.742266	DR075812	LRC09647_1	ACTB protein (Fragment)	Q96E67	8e-57	Actin	ACTC_PISOC	1e-56	L.terrestris act gene (1855 bp)	LTACT1855	1e-149
Lr_CHECF_51B12	0.0204	0.993239	0.419756	0.857503	0.155549	1.28084	1.11884	0.0600022	0.0492396	0.0883353	0.0308481	DR075964	LRC01235_3	ATP synthase F0 subunit 6	Q6R0Z3	5e-31	ATP synthase a chain (EC 3.6.3.14)	ATP6_LUMTE	2e-91	Lumbricus terrestris mitochondrion	LTU24570	1e-38
Lr_CHECF_52C05	0.0111	1.1796	0.257897	1.70929	0.177769	1.7805	0.128618	0.428581	0.123521	0.464135	0.0713953	DR075971	LRC09763_1
Lr_CHECF_58A05	0.00229	0.98675	0.0609779	1.70989	0.438845	3.36221	0.722867	0.105717	0.0170583	0.165797	0.0825941	DR076833	LRC10306_1
Lr_CHECF_58A10	0.0472	1.11407	0.13528	1.09832	0.422957	2.14722	0.838662	0.115294	0.0481288	0.366332	0.496008	DR076845	LRC10315_1
Lr_CHECF_58F01	0.00154	1.15144	0.167685	0.684866	0.134147	1.04187	0.0713579	0.231918	0.023551	0.184208	0.0159584	DR076827	LRC10304_1
Lr_CHECF_63F08	0.0144	1.01429	0.0756962	0.558893	0.134781	0.865447	0.105262	2.61883	0.236016	1.42362	0.324657	DR076937	LRC10383_1
Lr_CHECF_69B06	0.0204	0.981051	0.072455	0.706168	0.111659	0.690872	0.0666521	2.66998	0.905341	1.64247	0.272273	DR076364	LRC07400_3							Eisenia andrei cDNA clone EAI10893	BP525211	7e-22
Lr_CHECF_70C06	0.0228	0.995219	0.243193	1.58494	0.684377	5.0822	0.375112	1.37223	0.386595	0.764183	0.0110881	DR076396	LRC10041_1
Lr_CHECF_71D12	0.00878	1.00155	0.0267333	0.95062	0.0861627	0.985948	0.0860965	1.72342	0.240115	2.02031	0.0706447	DR076443	LRC08283_1	ATP synthase F0 subunit 6	Q6R0Z3	2e-30	ATP synthase a chain (EC 3.6.3.14)	ATP6_LUMTE	1e-92	Lumbricus terrestris mitochondrion	LTU24570	1e-29
Lr_CHECF_73C05	0.028	0.868387	0.38315	0.757769	0.208901	0.660341	0.13166	2.90072	0.310349	2.4583	0.30469	DR076527	LRC07835_1	Notch1 preproprotein variant (Fragment)	Q59ED8	5e-22	Notch homolog 1	Q5SXM3_HUMAN	2e-20
Lr_CHECF_76E12	0.03	1.04218	0.285996	0.982457	0.144602	1.25253	0.137328	3.20513	1.05703	4.07576	1.17935	DR076713	LRC10247_1	CNN3 protein (Fragment)	Q6FHA7	7e-12	Calponin homolog	P91888_SCHMA	7e-41
Lr_Cu2CF_03D08	0.0141	0.986351	0.105712	1.12853	0.0333781	1.40379	0.298905	2.47511	0.533243	3.25919	0.15764	DR008344	LRC00073_2	SLC25A5 protein (Fragment)	Q6NVC0	3e-68	Hypothetical protein	Q5DFR4_SCHJA	1e-124	HDAH04A02.F Leech Haementeria depressa cDNA library 5` similar to mitochondrial ADP/ATP translocator protein	CN807496	8e-11
Lr_Cu2CF_07G12	0.0464	1.21002	0.375255	1.42887	0.462931	1.22799	0.209801	3.91998	0.525792	4.13657	1.26063	DR008395	LRC02820_1	Polyadenylate-binding protein 1 (Poly(A)	P11940	2e-34	Polyadenylate binding protein	O57336_PETMA	3e-30
Lr_Cu2CF_08C10	0.0311	0.881924	0.32051	0.726377	0.25927	0.661645	0.164499	2.77993	0.852516	3.6789	0.75624	DR008443	LRC00067_1	Elastase 2A, preproprotein	Q6ISN8	3e-27	Lumbrokinase-5	Q6T374_EISFO	1e-103	Eisenia fetida lumbrokinase-5 precursor	AY438624	1e-58
Lr_Cu2CF_11B07	0.0418	0.899106	0.167605	1.19101	0.239865	0.792596	0.0428937	2.31462	0.649886	2.10611	0.341306	DR008940	LRC08990_1							Eisenia andrei cDNA clone EAI10893	BP525211	1e-13
Lr_Cu2CF_11H06	0.0459	0.996946	0.134613	1.11828	0.167755	1.00325	0.04427	2.10166	0.382211	0.705589	0.159067	DR008942	LRC08985_1				Clone ZZZ49 mRNA sequence	Q86DW2_SCHJA	1e-13
Lr_Cu2CF_11H10	0.0334	0.983323	0.119274	1.57732	0.0718407	1.299	0.25653	1.89689	0.154117	2.88414	0.619213	DR008960	LRC09004_1
Lr_Cu2CF_12F02	0.0123	1.1297	0.2755	0.781689	0.0495614	1.18986	0.0820232	3.225	0.532238	2.20685	0.332808	DR008970	LRC09014_1
Lr_Cu2CF_12G05	0.036	1.02593	0.0621901	1.06202	0.210427	1.04896	0.0362444	2.36605	0.474452	1.93427	0.309384	DR008967	LRC09011_1
Lr_Cu2CF_13G11	0.0208	0.946119	0.168197	1.53285	0.0598549	1.80781	0.0684448	2.51394	0.157318	1.70882	0.281014	DR008523	LRC08671_1
Lr_Cu2CF_15D08	0.0499	0.997515	0.0631961	0.694521	0.135482	0.762564	0.0643581	2.33994	0.738893	1.98363	0.735064	DR008750	LRC05040_1				Coelomic cytolytic factor precursor	Q95VY3_LUMTE	5e-91	Lumbricus terrestris coelomic cytolytic factor precursor	AF395805	2e-65
Lr_Cu2CF_17E08	0.0123	0.928858	0.152905	0.741425	0.0731408	1.23553	0.0464341	2.03406	0.329516	2.25132	0.301917	DR008889	LRC08948_1				Hypothetical protein	Q5DAV3_SCHJA	1e-08
Lr_Cu2CF_18F10	0.0266	1.02109	0.0293606	1.74303	0.298983	1.32112	0.0691686	1.82394	0.188764	2.5543	0.415928	DR008243	LRC08470_1				Theromacin	Q6T6C2_THETS	4e-11
Lr_Cu2CF_19B07	0.034	1.04106	0.0895093	1.42628	0.357032	1.70198	0.426317	0.298555	0.126587	1.09457	0.198765	DR008249	LRC08459_2
Lr_Cu2CF_19H03	0.0462	1.1447	0.297041	1.02371	0.0956758	1.62191	0.02663	2.31248	0.774146	3.16007	0.20248	DR008234	LRC08463_1	Hypothetical protein FLJ37393	Q8N1W2	1e-20	RIKEN cDNA 5430400N05 gene	Q6P9R3_MOUSE	2e-19
Lr_Cu2CF_22F02	0.0203	0.858425	0.218187	0.572045	0.130795	0.711746	0.0748763	1.64083	0.421313	3.14387	0.721636	DR008622	LRC00067_2	Elastase 2A, preproprotein	Q6ISN8	8e-28	Lumbrokinase-5	Q6T374_EISFO	1e-106	Eisenia fetida lumbrokinase-5 precursor	AY438624	1e-64
Lr_Cu2CF_24C04	0.038	1.05353	0.366047	0.776842	0.274351	0.803166	0.108313	2.07318	0.244132	3.21754	0.559759	DR008208	LRC08443_1
Lr_Cu2CF_24F11	0.0499	0.999016	0.163775	0.848284	0.139597	1.3489	0.172824	1.44944	0.155979	2.63479	0.746666	DR009061	LRC02793_1
Lr_Cu2CF_25D09	0.0255	0.858673	0.333103	0.571811	0.124112	0.544344	0.0578266	2.03254	0.159153	1.52877	0.118132	DR009109	LRC00069_4	Transmembrane protease, serine 9 (EC 3.4.21.-)	Q7Z410	2e-37	Chymotrysin precursor	O46137_LUMRU	1e-164	Eisenia fetida clone CST2-2 lumbrokinase mRNA	AY684712	2e-51
Lr_Cu2CF_27C02	0.0123	1.0308	0.087887	1.07416	0.0961512	0.922787	0.0392349	1.91796	0.19037	2.16033	0.360528	DR009155	LRC00840_1	ADP-ribosylation factor 1	P84077	1e-97	ADP-ribosylation factor 2	ARF2_RAT	3e-96
Lr_Cu2CF_27C10	0.0434	1.12865	0.16641	1.29803	0.220172	1.17868	0.173556	2.49004	0.377204	2.70845	0.568489	DR009178	LRC05872_1	FTH1 protein (Fragment)	Q6NS36	6e-56	Ferritin heavy chain polypeptide 1 (Fragment)	Q86LZ3_BRALA	3e-67	Eisenia andrei cDNA clone EAI10539 similar to Ferritin	BP524592	9e-62
Lr_Cu2CF_34D12	0.0215	1.02823	0.317793	0.692968	0.149502	0.96237	0.113673	2.96155	0.506734	3.126	0.923609	DR009349	LRC05703_1	Chymotrypsin-like variant (Fragment)	Q53FV9	4e-32	Chymotrysin precursor	O46137_LUMRU	1e-126	Eisenia fetida clone CST2-2 lumbrokinase mRNA	AY684712	5e-73
Lr_Cu2CF_35B04	0.0266	0.957371	0.0454689	1.01441	0.134555	0.960129	0.0601414	2.13456	0.449593	2.72963	0.812686	DR009379	LRC08759_1	Hypothetical protein FLJ38599	Q8N909	3e-13	Endoglucanase 2	Q9U901_9NEOP	2e-37
Lr_Cu2CF_35B10	0.0247	1.12498	0.288485	0.79261	0.411524	1.06639	0.0978515	3.68284	0.856991	5.07989	1.31876	DR009374	LRC09311_2	Elastase 2A, preproprotein	Q6ISN8	7e-19	Lumbrokinase-5	Q6T374_EISFO	1e-76	Eisenia fetida lumbrokinase-5 precursor	AY438624	1e-69
Lr_Cu2CF_35F10	0.0177	1.0215	0.0600892	0.902442	0.114185	1.17372	0.0127977	1.71492	0.284081	2.34377	0.349999	DR009393	LRC09327_1	PRSS12 protein	Q96I80	3e-33	Scavenger receptor cysteine-rich protein precursor	O97378_STRPU	1e-33
Lr_Cu2CF_35H11	0.00878	1.00875	0.0819117	1.45548	0.108923	1.75914	0.490195	4.45028	0.940959	4.94758	0.598958	DR009394	LRC09328_1	Cationic amino acid transporter-4 (CAT-4)	O43246	1e-42	CG13248-PA	Q9VPG2_DROME	2e-46
Lr_Cu2CF_38A02	0.0204	0.971361	0.247042	0.712	0.123135	0.89636	0.204612	1.70086	0.481119	3.59464	0.0626327	DR009543	LRC02637_2	CTRL protein (Fragment)	Q8IUW0	1e-24	Serine proteinase precursor	O18458_HETGL	1e-72	Eisenia andrei cDNA clone EAI10081 similar to Serine proteinase	BP524763	2e-78
Lr_Cu2CF_38D09	0.0445	1.17357	0.233165	1.6122	0.348591	1.53529	0.164585	2.52264	0.32306	5.57988	2.62183	DR009566	LRC04245_1							Eisenia andrei cDNA clone EAI11041	BP525286	2e-32
Lr_Cu2CF_39G09	0.0187	0.644192	0.332021	1.03314	0.269049	1.47342	0.0273598	0.0569615	0.0628989	0.186863	0.0400685	DR009609	LRC00731_2							Lumbricus terrestris mitochondrion	NC_001673	0
Lr_Cu2CF_40G08	0.0461	0.964774	0.154774	0.799062	0.0824882	0.959896	0.050438	1.65248	0.600149	2.33617	0.151712	DR009612	LRC09498_1	TPSB2 protein	Q6NZY1	1e-09	Lumbrokinase-4	Q6T375_EISFO	2e-24	Eisenia andrei cDNA clone EAI10136 similar to fibrinolytic enzyme	BP524414	2e-33
Lr_Cu2CF_45H05	0.00931	0.972374	0.0964023	1.61548	0.266524	1.4548	0.217607	2.59183	0.162146	3.46047	0.409535	DR009464	LRC01141_1	Myosin light polypeptide 3 (Myosin light chain 1, slow-twitch muscle B/ventricular isoform)	P08590	7e-24	Myosin essential light chain	Q8IT81_EISFO	6e-81	Eisenia fetida myosin essential light chain mRNA	AF537290	1e-139
Lr_JV2CF_02B04	0.0383	1.00885	0.111047	1.02531	0.206445	1.58981	0.18109	1.74626	0.0825409	2.17322	0.257117	CO869539	LRC00517_2	Fructose-bisphosphate aldolase	Q6FI10	4e-81	Clone ZZZ462 mRNA sequence	Q86DX2_SCHJA	6e-82	Nereis vexillosa fructose-bisphosphate aldolase mRNA	DQ087491	9e-06
Lr_JV2CF_08D04	0.0444	0.991165	0.234725	0.798961	0.189076	0.808427	0.124482	1.44652	0.368957	2.75919	0.337774	CO869844	LRC00069_3	Hypothetical protein (Fragment)	Q6P2N5	4e-22	Chymotrysin precursor	O46137_LUMRU	1e-109	Lumbricus bimastus lumbrokinase mRNA	AF433650	3e-24
Lr_JV2CF_08H12	0.00931	0.937831	0.0637386	0.779267	0.0615198	0.791057	0.149846	1.51133	0.25732	2.4423	0.0691467	CO869881	LRC07088_1	Testis serine protease 2 precursor	Q7Z5A4	4e-07	Serine proteinase precursor	O18458_HETGL	3e-25	Eisenia andrei cDNA clone EAI10001 similar to serine proteinase	BP524480	1e-16
Lr_JV2CF_10A11	0.0208	1.1306	0.249405	1.05276	0.0737396	0.818375	0.281495	1.93487	0.0800894	3.32067	0.251461	CO869985	LRC07158_1
Lr_JV2CF_11H07	0.0202	1.00127	0.00725868	0.941009	0.0571511	1.00678	0.187056	0.465323	0.0618721	0.586301	0.0434825	CO869291	LRC06701_1
Lr_JV2CF_13D01	0.0434	0.86309	0.170967	0.556751	0.136623	0.672544	0.0904695	1.41555	0.328562	1.94456	0.387465	CO869374	LRC00367_1							Eisenia andrei cDNA clone EAI10893	BP525211	5e-22
Lr_JV2CF_13D12	0.048	1.14144	0.194275	0.91327	0.0137464	0.642452	0.0637612	0.468521	0.13082	0.518723	0.0276452	CO869417	LRC06776_1
Lr_JV2CF_19C07	0.0123	0.795864	0.189413	0.721284	0.0568266	0.694929	0.0992355	1.52622	0.115041	2.22872	0.247071	CV072304	LRC00048_2	Pancreatic lipase related protein 1 precursor (EC 3.1.1.3)	P54315	4e-19	Pancreatic triacylglycerol lipase precursor (EC 3.1.1.3)	LIPP_MYOCO	7e-19	Eisenia andrei cDNA clone EAI10069 similar to Triacylglycerol lipase	BP524556	9e-15
Lr_JV2CF_19C10	0.0111	1.07812	0.11082	1.26521	0.117254	1.11186	0.0671173	0.526774	0.0301727	0.782246	0.0972565	CV072314	LRC07341_1	Protein transport protein SEC61 gamma subunit	P60059	5e-20	Protein transport protein SEC61 gamma subunit	SC61G_CIOIN	5e-19
Lr_JV2CF_19E02	0.0239	1.70555	1.40696	0.859818	0.529849	12.5564	1.27058	0.598665	0.307935	0.751956	0.0409635	CV072264	LRC07300_1							Eisenia andrei cDNA clone EAI10128 similar to putative senescence-associated protein	BP524546	4e-61
Lr_JV2CF_19F05	0.0125	0.959756	0.130451	0.906427	0.0815127	1.32633	0.129176	2.10807	0.466509	3.08847	0.405841	CV072282	LRC07313_1	Creatine kinase M-type (EC 2.7.3.2)	P06732	2e-10	Lombricine kinase (EC 2.7.3.5)	KLOM_EISFO	4e-24	Eisenia fetida mRNA for lombricine kinase	AB008013	4e-50
Lr_JV2CF_19H03	0.0204	1.01365	0.0320463	1.24094	0.16909	1.03862	0.027666	0.883923	0.180104	0.46794	0.0477332	CV072289	LRC07319_1
Lr_JV2CF_23F06	0.0374	1.22471	0.264438	0.638905	0.0771612	1.36143	0.291764	0.811982	0.0518007	0.553548	0.00799799	CV072542	LRC00033_5				Extracellular globin IV (Erythrocruorin)	GLB4_LUMTE	4e-69	Eisenia andrei cDNA clone EAI10603 similar to Globin IV	BP524384	1e-131
Lr_JV2CF_23G01	0.0144	1.01666	0.110014	1.14006	0.0489234	1.03976	0.0718052	0.504909	0.051845	0.594083	0.0946618	CV072513	LRC07477_1
Lr_JV2CF_23H05	0.0292	0.933173	0.0651937	1.30207	0.053986	1.38337	0.371142	0.362094	0.112538	0.372369	0.129735	CV072529	LRC00399_2	Cytochrome c oxidase subunit III	Q4ZED2	9e-63	Cytochrome c oxidase subunit 3 (EC 1.9.3.1)	COX3_LUMTE	3e-61	Lumbricus terrestris mitochondrion	LTU24570	6e-40
Lr_JV2CF_24F10	0.0269	1.01522	0.1523	0.857257	0.0591355	1.05318	0.0720623	2.27842	0.345139	1.05066	0.187226	CV072607	LRC00697_1	NADH dehydrogenase subunit 1 (Fragment)	Q8HHH4	5e-32	NADH-ubiquinone oxidoreductase chain 1 (EC 1.6.5.3)	NU1M_LUMTE	1e-103	Lumbricus terrestris mitochondrion	LTU24570	2e-75
Lr_JV2CF_30F02	0.0348	1.11664	0.225857	0.944492	0.134675	0.951536	0.0700285	0.543179	0.0356581	0.571617	0.0247164	CV072836	LRC07705_1
Lr_JV2CF_30F12	0.0287	1.09	0.106986	0.810827	0.184387	0.938167	0.0212553	2.05791	0.382315	2.61251	0.693417	CV461851	LRC01041_1	Ribosomal protein S18	Q5SUJ3	2e-60	40S ribosomal protein S18	RS18_BRABE	1e-60	HDAH10B01.F Leech Haementeria depressa cDNA library 5` similar to ribossomal protein S18	CN807247	9e-40
Lr_JV2CF_32D03	0.0432	1.06734	0.147086	0.850304	0.17821	1.1955	0.159629	2.95754	1.2104	2.62369	0.337547	CV462642	LRC08367_1
Lr_JV2CF_33C01	0.0432	1.33784	0.425987	0.860247	0.113006	1.51134	0.3685	4.15638	0.880831	5.03632	2.83343	CV462165	LRC00583_1
Lr_JV2CF_33G03	0.0278	0.924879	0.0816349	0.88169	0.16196	1.1666	0.245728	0.369969	0.127089	0.336871	0.0298593	CV462344	LRC08169_1
Lr_JV2CF_38G03	0.0152	1.16148	0.222776	0.836362	0.192741	0.884749	0.149838	1.97871	0.242672	3.24884	0.278562	CV462020	LRC07483_1							Eisenia andrei cDNA clone EAI11356	BP525396	6e-11
Lr_JV2CF_38G08	0.0385	1.01689	0.0569319	1.34891	0.309424	0.981861	0.277311	2.19259	0.1688	2.83408	0.451375	CV462167	LRC01392_1	40S ribosomal protein S3	P23396	3e-88	Similar to ribosomal protein S3	Q7ZYT3_XENLA	5e-87	HDAH04C08.F Leech Haementeria depressa cDNA library 5` similar to 40S ribossomal protein S3B	CN807236	6e-22
Lr_JV2CF_40C04	0.0444	1.02837	0.0349948	0.994036	0.0491449	0.881598	0.0456152	0.435666	0.123479	0.747934	0.0840063	CV462553	LRC08309_1
Lr_JV2CF_41C11	0.0364	1.0362	0.0383606	0.993588	0.0596549	1.02472	0.0522034	0.544188	0.131552	0.62505	0.0309911	CV462499	LRC08012_1
Lr_JV2CF_42F10	0.00931	1.0046	0.0332184	0.888867	0.0269926	1.04517	0.126225	1.76989	0.220987	2.00733	0.190844	CV462106	LRC08005_1
Lr_JV2CF_43A08	0.0177	0.886722	0.131766	1.02486	0.0531215	0.928191	0.1343	0.562155	0.011072	0.456522	0.0467842	CV462482	LRC08260_1
Lr_JV2CF_45A07	0.0208	0.967511	0.161907	1.13992	0.185961	1.36981	0.168042	2.22932	0.228784	2.71063	0.379995	CV462630	LRC08355_1	Enteropeptidase precursor (EC 3.4.21.9)	P98073	1e-13	Fibrinolytic enzyme component A (Fragment)	Q8MX72_EISFO	3e-41	Lumbricus bimastus fibrinolytic enzyme mRNA	AF109648	9e-33
Lr_JV2CF_48H07	0.0177	1.11544	0.127077	1.09266	0.0658075	0.990721	0.254598	2.53159	0.20828	2.64823	0.404733	CV462587	LRC07109_1							Eisenia andrei cDNA clone EAI10635	BP525103	3e-18
Lr_JV2CF_53D02	0.0204	0.905308	0.247117	1.12204	0.239472	1.52447	0.399338	4.03952	0.718461	6.20981	2.57764	DR077171	LRC10517_1				Hypothetical protein	Q5DGG9_SCHJA	1e-12	Pheretima tschiliensis antimicrobial-like peptide PP-1 (Pp-1) gene	AY167144	4e-11
Lr_JV2CF_55B12	0.034	0.964152	0.135049	1.17051	0.0924063	1.27095	0.184997	1.14486	0.102867	2.38569	0.372298	DR696909	LRC11209_1
Lr_JV2CF_59E01	0.00569	1.10459	0.255445	0.553558	0.154308	0.96073	0.170313	2.25048	0.13212	5.13583	0.606814	DR697061	LRC00071_3							Eisenia andrei cDNA clone EAI10190	BP524928	1e-27
Lr_JV2CF_61B06	0.0445	0.788034	0.287362	1.17959	0.306899	1.34418	0.0817439	0.285627	0.104997	0.303248	0.111043	DR697017	LRC03315_1	TGF-beta inducible nuclear protein	Q5J7U2	2e-88	TGF beta-inducible nuclear protein	Q5UKX5_APLCA	1e-91
Lr_JV2CF_62B06	0.0387	1.00222	0.166723	1.04223	0.0962665	1.43191	0.135287	1.51911	0.136781	2.0569	0.19906	DR696871	LRC11188_1
Lr_LC1ED_02H08	0.0269	1.23592	0.314099	2.4585	0.404489	1.76209	1.43546	0.186624	0.0759435	0.314606	0.13121	CF415971	LRC00850_1
Lr_LC1ED_03C06	0.0344	1.11899	0.134511	0.921226	0.179985	0.968929	0.061443	0.424727	0.138734	0.379	0.0512279	CF415992	LRC00863_1	Adaptor-related protein complex 3, beta 2 subunit	Q52LY8	4e-61	Adapter-related protein complex 3 beta 2 subunit (Beta3B-adaptin)	AP3B2_MOUSE	4e-60
Lr_LC1ED_03F05	0.00229	1.10958	0.121177	1.15171	0.0684928	1.19126	0.15103	0.0512227	0.00635642	0.0936063	0.0676227	CF416015	LRC00880_1
Lr_LC1ED_03F07	0.0146	1.13076	0.179395	0.921828	0.0935667	1.0348	0.18973	0.348652	0.0548847	0.410655	0.0734195	CF416016	LRC00881_1	Bystin	Q86W44	1e-34	Bystin-like	Q6DRD8_BRARE	9e-36
Lr_LC1ED_04A04	0.045	0.911126	0.0858424	0.904672	0.1294	1.16692	0.0661522	0.657146	0.0950038	0.451309	0.103405	CF416040	LRC00900_1
Lr_LC1ED_04B04	0.036	1.02142	0.246563	1.02284	0.243561	1.33624	0.347879	0.491575	0.0919721	0.331096	0.0531179	CF416051	LRC00807_1	Nel-like 1, (NELL1 protein)	Q6NSY8	3e-51	ENSANGP00000016117 (Fragment)	Q7PRJ2_ANOGA	8e-52
Lr_LC1ED_04C08	0.0292	1.01555	0.0316923	1.06603	0.0596402	0.839359	0.194214	0.697232	0.0174853	0.502355	0.0199911	CF416063	LRC00916_1	Loss of heterozygosity 11 chromosomal region 2 gene A protein (Breast cancer suppressor candidate 1)	O00534	3e-08	MGC68953 protein	Q6PF43_XENLA	4e-09
Lr_LC1ED_04D12	0.00878	1.02251	0.104621	0.907964	0.0697257	0.923222	0.176013	0.0849115	0.0300931	0.153426	0.0879572	CF416076	LRC00924_1	Autocrine motility factor receptor, isoform 2 (EC 6.3.2.-)	Q9UKV5	1e-78	Autocrine motility factor receptor	Q6PFU8_BRARE	8e-79
Lr_LC1ED_05F10	0.0272	1.03203	0.0878673	0.93157	0.189271	1.2069	0.291335	0.351527	0.115871	0.251664	0.083136	CF416156	LRC00975_1
Lr_LC1ED_05H03	0.0203	0.9752	0.208982	0.96518	0.19876	1.03018	0.137321	0.358914	0.0707372	0.293249	0.0613915	CF416169	LRC00983_1
Lr_LC1ED_06D10	0.0387	1.25034	0.304946	1.6232	0.169075	1.48462	0.569265	0.461228	0.146125	0.457402	0.0337559	CF416197	LRC01001_1				ENSANGP00000002351 (Fragment)	Q7PIY6_ANOGA	8e-07
Lr_LC1ED_07H03	0.0217	1.05937	0.145279	0.891951	0.318846	1.29563	0.899339	0.140739	0.0508352	0.141887	0.0501991	CF416254	LRC01037_1
Lr_LC1ED_08E06	0.0201	0.969205	0.0606708	1.24722	0.154388	3.95065	1.65812	0.275839	0.0502307	0.48829	0.324148	CF416286	LRC00783_1	H3 histone, family 3A	Q5VV55	3e-44	Histone H3.3	H33_SPISO	8e-41	Ceratonereis longiceratophora histone H3 (H3) gene	AF185251	8e-28
Lr_LC1ED_09C07	0.0204	1.05731	0.0693392	1.19412	0.102924	1.08573	0.128403	0.0542535	0.0190593	0.271558	0.455932	CF416320	LRC01079_1	Anterior pharynx defective 1b splice variant-2	Q4R1J8	1e-06	Gamma-secretase subunit Aph-1 (Presenilin stabilization factor)	APH1_DROME	4e-12
Lr_LC1ED_09C12	0.0364	0.936138	0.185456	0.817991	0.235777	1.22601	0.226499	0.158941	0.0303413	0.142919	0.165029	CF416322	LRC01081_1				ENSANGP00000021528 (Fragment)	Q7QJY0_ANOGA	1e-08
Lr_LC1ED_09E11	0.0269	1.10795	0.136943	0.987042	0.148289	1.04225	0.0340494	0.411658	0.0704093	0.581197	0.123914	CF416333	LRC01086_1
Lr_LC1ED_09G12	0.0494	1.21831	0.249567	1.38674	0.131478	1.38563	0.359071	0.76112	0.220966	0.452846	0.0188672	CF416351	LRC01095_1
Lr_LC1ED_10D04	0.00569	0.968466	0.137991	0.876231	0.0108489	0.971139	0.0753667	0.510049	0.0600897	0.38982	0.00860091	CF416380	LRC01116_1
Lr_LC1ED_10G03	0.0177	1.30112	0.36622	1.84566	0.120015	1.48877	0.462559	0.392414	0.0989758	0.465783	0.0281241	CF416405	LRC01128_1	Activated RNA polymerase II transcription cofactor 4 (Fragment)	Q6E433	3e-17	General transcriptional coactivator	Q68Y58_ORYLA	2e-12
Lr_LC1ED_11A01	0.014	1.0032	0.0909442	0.906053	0.11413	1.11351	0.143517	0.368473	0.028286	0.450142	0.104284	CF416412	LRC01132_1	Usher syndrome 2A isoform B (Autosomal recessive, mild)	Q6S362	8e-07	ENSANGP00000010787	Q7PPF9_ANOGA	7e-18
Lr_LC1ED_11A04	0.038	1.23199	0.399482	1.22594	0.389063	1.53507	0.706992	0.326601	0.0902959	0.30577	0.0380692	CF416413	LRC01133_1
Lr_LC1ED_11B04	0.0445	0.909625	0.210497	0.924973	0.953612	0.618738	0.600158	0.0741901	0.00742487	0.113564	0.0395126	CF416419	LRC01139_1	Renin receptor precursor (Renin/prorenin receptor)	O75787	2e-11	ATPase	Q6PBY2_BRARE	3e-11
Lr_LC1ED_11F05	0.014	0.975428	0.045552	1.15633	0.0513594	1.33756	0.166306	0.0567257	0.00278182	0.111707	0.202703	CF416460	LRC01166_1
Lr_LC1ED_12E06	0.0144	0.925399	0.116638	0.8352	0.0299632	0.855552	0.0875349	0.30712	0.0403039	0.44263	0.100438	CF416513	LRC01191_1
Lr_LC1ED_12G03	0.0459	0.721161	0.343452	1.22095	0.0523398	1.0039	0.296076	0.178409	0.0667471	0.919323	0.279627	CF416527	LRC01202_1	CGMP-inhibited cAMP phophodiesterase	Q6SEI4	2e-45	Phosphodiesterase 3B	Q8CIX5_MOUSE	9e-44
Lr_LC1ED_12H09	0.0308	0.616336	0.398824	0.711109	0.159836	1.01938	0.086065	0.167484	0.0429826	0.147356	0.0477222	CF416539	LRC01209_1							Earthworm DNA sequence	LUMBT	9e-09
Lr_LC1ED_13F08	0.0046	1.07887	0.126926	1.09485	0.0678634	1.47708	0.120162	0.575114	0.0420002	0.492886	0.0567916	CF416578	LRC01230_1	OTTHUMP00000018237	Q5W0E8	3e-79	Mus musculus 3 days neonate thymus cDNA	Q8BY26_MOUSE	2e-78
Lr_LC1ED_14A06	0.00233	0.872907	0.120371	0.929043	0.0447602	0.812061	0.0684237	0.376302	0.0171326	0.381448	0.02257	CF416595	LRC01243_1
Lr_LC1ED_14A10	0.0425	0.802535	0.199288	1.07416	0.0128475	0.992881	0.0817778	0.182235	0.130203	0.827998	0.0991065	CF416597	LRC01244_1
Lr_LC1ED_14B07	0.0123	0.67707	0.364583	0.82099	0.196003	1.0232	0.0797641	0.115351	0.0469063	0.0771448	0.0271263	CF416604	LRC01248_1	Fasciculation and elongation protein zeta 2 (Hypothetical protein FEZ2)	Q76LN0	6e-27	ENSANGP00000018262 (Fragment)	Q7QD97_ANOGA	7e-30
Lr_LC1ED_14C06	0.0445	0.756223	0.228441	0.751609	0.144314	0.903049	0.113152	0.319811	0.0610044	0.347675	0.0363014	CF416612	LRC01253_1
Lr_LC1ED_14F03	0.00233	0.94457	0.100904	0.678965	0.0355184	1.28077	0.117294	0.356119	0.0504169	0.338645	0.0393992	CF416640	LRC01186_1	Hypothetical protein CALM2	Q53S29	9e-19	Troponin C	Q9GN70_PERVT	6e-47	Mesenchytraeus solifugus clone C162 troponin-like mRNA	AY613901	1e-17
Lr_LC1ED_14G03	0.00569	0.969688	0.038074	0.780933	0.0495165	0.794176	0.101592	0.404181	0.012472	0.572215	0.0396769	CF416652	LRC01277_1	Hypothetical protein HPCAL1 (Hippocalcin-like 1)	Q6FGY1	2e-28	ENSANGP00000015900	Q7QJ35_ANOGA	1e-28
Lr_LC1ED_15B03	0.00865	0.743791	0.25996	0.911396	0.113029	0.87562	0.0685333	0.228267	0.0549867	0.0948317	0.0317259	CF416682	LRC01296_1
Lr_LC1ED_15B08	0.014	0.879631	0.389985	0.948524	0.371474	0.736685	0.136538	0.128509	0.0114269	0.167894	0.0307339	CF416686	LRC01298_1
Lr_LC1ED_16A12	0.0374	0.808181	0.235983	1.07104	0.168982	0.926194	0.0902645	0.291496	0.156264	0.220795	0.0452501	CF416754	LRC01339_1	Sentrin/SUMO-specific protease 1	Q86XC8	3e-63	Sentrin/SUMO-specific protease 1	Q86XC8_HUMAN	4e-62
Lr_LC1ED_16B04	0.0266	0.766142	0.313284	0.801485	0.194328	1.08595	0.45179	0.148097	0.021081	0.284676	0.0658144	CF416757	LRC01342_1	Protein C20orf11 (Two-hybrid associated protein 1 with RanBPM)	Q9NWU2	7e-53	Protein C20orf11 (Two-hybrid associated protein 1 with RanBPM)	CT011_HUMAN	7e-47
Lr_LC1ED_16C01	0.0266	0.83453	0.295667	1.7883	0.129576	1.62351	0.266914	6.04949	2.33516	4.37993	1.50524	CF416765	LRC01124_1
Lr_LC1ED_16E09	0.0204	0.759515	0.270014	0.677283	0.178835	0.8306	0.272468	0.163537	0.0290852	0.160483	0.0375667	CF416792	LRC01362_1	Contactin 3 precursor (Brain-derived immunoglobulin superfamily protein 1)	Q9P232	1e-10	Neuroglian precursor	NRG_DROME	1e-11
Lr_LC1ED_17A10	0.0123	0.855759	0.231654	0.889124	0.183133	0.828245	0.182963	0.198269	0.0283316	0.282268	0.0259436	CF416830	LRC01386_1	Beta-alanine-pyruvate aminotransferase (EC 2.6.1.40)	Q5W7Q1	1e-22	LD24726p	Q95TT3_DROME	6e-23
Lr_LC1ED_17B12	0.0325	0.835036	0.198627	0.979599	0.0588146	0.829764	0.0971531	0.310591	0.0820624	0.516901	0.0374661	CF416843	LRC01036_1
Lr_LC1ED_17D04	0.0498	1.01481	0.0242164	1.09409	0.0671909	1.15433	0.0688051	0.336671	0.159108	0.527126	0.130874	CF416855	LRC01406_1	Serine/threonine kinase Pim-3	Q68BM2	1e-55	Serine/threonine kinase Pim-3	Q68BM2_HUMAN	5e-54
Lr_LC1ED_17D06	0.0499	1.42912	0.97109	1.93096	2.95957	6.99172	2.47024	0.320902	0.188519	0.332429	0.0554978	CF416856	LRC01407_1	Hypothetical protein CALM2	Q53S29	8e-24	Calmodulin (CaM)	CALM_PARTE	9e-25
Lr_LC1ED_17D08	0.014	0.821781	0.266305	0.78311	0.166871	0.924142	0.0998949	0.164301	0.0617976	0.103411	0.041784	CF416857	LRC01408_1	COP9 signalosome complex subunit 6 (Signalosome subunit 6)	Q7L5N1	3e-71	Hypothetical protein	Q567F8_BRARE	2e-71
Lr_LC1ED_17D10	0.048	0.713127	0.577483	0.542549	0.29253	0.625421	0.417087	0.0729272	0.00367581	0.107142	0.0266129	CF416859	LRC01410_1				Hypothetical protein MM1866	Q8PVU4_METMA	3e-61
Lr_LC1ED_17G07	0.00864	0.790169	0.228805	1.60859	0.120646	2.24559	0.244394	0.302286	0.187334	0.126844	0.0234614	CF416883	LRC01228_1				Hemerythrin	Q6W3Z9_9ANNE	8e-22	HDAH02A07.F Leech Haementeria depressa cDNA library 5` similar to hemerythrin	CN807652	2e-06
Lr_LC1ED_18D01	0.048	1.00303	0.00970383	1.01087	0.0363004	1.01219	0.039254	0.486505	0.103816	0.562788	0.14043	CF416921	LRC01314_1
Lr_LC1ED_18D05	0.045	1.17067	0.659817	1.31279	1.26958	3.52091	0.905689	0.215443	0.111314	0.322696	0.0641524	CF416924	LRC00832_1	Hypothetical protein (Fragment)	Q7KZ41	2e-11	Reverse transcriptase-like	O97916_BOVIN	6e-37
Lr_LC1ED_18E09	0.00952	0.586595	0.40545	0.71166	0.183018	0.972084	0.0315214	0.088809	0.00479972	0.0694379	0.0261801	CF416932	LRC01446_1	Oxidative 3 alpha hydroxysteroid dehydrogenase	O43275	2e-06	D-beta-hydroxybutyrate dehydrogenase homolog	Q20840_CAEEL	1e-07
Lr_LC1ED_18G10	0.0266	0.828169	0.190148	1.1246	0.213569	1.17563	0.0491517	0.299024	0.12074	0.366855	0.0455406	CF416952	LRC01453_1	Regucalcin (Senescence marker protein-30)	Q5JRR5	7e-40	Regucalcin	Q925W3_RAT	5e-40
Lr_LC1ED_18H06	0.0445	1.04827	0.0749884	1.14899	0.207245	1.39494	0.121319	0.370223	0.139146	0.527879	0.155232	CF416956	LRC01455_1	Cell division cycle 2-related protein kinase 7 (EC 2.7.1.37)	Q9NYV4	1e-107	CDC2L5 protein kinase	Q9GRH4_SPHGR	1e-111
Lr_LC1ED_26B04	0.00948	0.949461	0.248224	0.7127	0.142253	0.859399	0.265863	0.11952	0.0228044	0.249738	0.0473015	CF426599	LRC01465_1	KIAA0155 protein (Fragment)	Q15015	2e-78	Putative TPR-containing phosphoprotein	Q8T5I7_ANOGA	1e-77
Lr_LC1ED_26H05	0.0309	0.791415	0.325648	0.728501	0.186188	1.3864	0.294875	0.281304	0.0273765	0.266547	0.0697853	CF426654	LRC01490_1							Eisenia andrei cDNA clone EAI10169	BP524913	6e-10
Lr_LC1ED_26H07	0.00569	0.636186	0.352432	0.92737	0.207874	1.05382	0.0790584	0.0672069	0.0050786	0.0837204	0.0323451	CF426655	LRC01491_1	Mitochondrial aldehyde dehydrogenase 2 variant (Fragment)	Q53FB6	1e-86	Mitochondrial aldehyde dehydrogenase (Fragment)	Q6Q290_RAT	1e-85
Lr_LC1ED_26H08	0.0345	0.785936	0.266531	0.726239	0.122986	0.69464	0.0910001	0.222261	0.0449843	0.35636	0.0448791	CF426656	LRC01492_1
Lr_LC1ED_26H10	0.0412	0.905883	0.102575	0.775877	0.174417	0.75105	0.0240215	0.431895	0.0502104	0.433354	0.0501031	CF426658	LRC01493_1
Lr_LC1ED_28B11	0.0498	1.04994	0.0853222	1.07472	0.115834	1.0535	0.0251081	0.514347	0.122318	0.887562	0.0744292	CF426762	LRC01547_1
Lr_LC1ED_29C10	0.0292	1.0806	0.158656	0.999464	0.256329	1.16997	0.0754767	0.362467	0.0948618	0.462692	0.077468	CF809617	LRC03525_1
Lr_LC1ED_30F05	0.0227	1.02685	0.101425	0.7225	0.0842874	0.826777	0.0908909	0.46518	0.0521728	0.486145	0.0585197	CF809714	LRC01472_1
Lr_LC1ED_30F06	0.0177	0.987129	0.100485	0.915765	0.067186	1.18098	0.098202	0.331185	0.167424	0.241727	0.0278998	CF809715	LRC03576_1
Lr_LC1ED_31A12	0.0499	0.832064	0.257193	1.02506	0.19681	1.3622	0.110871	0.277015	0.141899	0.468796	0.045618	CF809744	LRC03592_1	Hypothetical protein DKFZp434P1420 (Fragment)	Q9NT30	3e-18	Hypothetical protein DKFZp434P1420	Q9NT30_HUMAN	2e-16
Lr_LC1ED_31D01	0.00878	1.21725	0.251844	1.10436	0.26728	1.23042	0.152653	0.270852	0.0607901	0.280364	0.045424	CF809762	LRC03605_1
Lr_LC1ED_31D05	0.0217	1.07371	0.127709	1.04031	0.181149	0.996745	0.0739856	0.293914	0.082796	0.645669	0.128464	CF809766	LRC03609_1
Lr_LC1ED_31E09	0.0499	1.19306	0.577465	2.56271	0.211762	2.27492	0.38558	0.151365	0.210417	0.394862	0.296217	CF809779	LRC03616_1	Thymidine kinase	Q8IZR3	4e-33	Mus musculus 0 day neonate eyeball cDNA	Q8BN51_MOUSE	2e-33
Lr_LC1ED_32B05	0.0498	0.935905	0.107543	0.97803	0.255535	0.83181	0.119055	0.267323	0.0701542	0.607966	0.171707	CF809813	LRC01039_1	Eukaryotic translation initiation factor 3 subunit 7 (eIF-3 zeta)	O15371	8e-89	ENSANGP00000015368 (Fragment)	Q7QBW3_ANOGA	1e-88
Lr_LC1ED_32F02	0.0146	1.04393	0.0491225	0.899106	0.0265337	0.715026	0.065777	0.511319	0.0707146	0.659669	0.00574116	CF809843	LRC03654_1	Hypothetical protein FLJ10493 (Transmembrane protein 38B)	Q9NVV0	8e-18	ENSANGP00000010110 (Ensangp00000024702)	Q7PS05_ANOGA	7e-22
Lr_LC1ED_34C08	0.0123	1.00528	0.00993104	1.12474	0.0248794	1.01418	0.0939246	0.371764	0.109518	0.495249	0.0127039	CF809883	LRC03672_1
Lr_LC1ED_34E05	0.0363	0.997397	0.236576	1.10146	0.401934	1.90496	0.137838	0.348969	0.141891	0.463228	0.0457666	CF809900	LRC03680_1
Lr_LC1ED_34F09	0.0309	1.0031	0.044438	1.32748	0.278151	1.24073	0.210406	2.89425	0.286817	2.10386	0.390062	CF809914	LRC03688_1							Earthworm DNA sequence	LUMBT	7e-21
Lr_LC1ED_34H07	0.0146	1.05485	0.0948969	1.19153	0.0632646	1.1952	0.274234	0.62124	0.035289	0.477091	0.0395655	CF809934	LRC03703_1
Lr_LC1ED_37A01	0.0375	1.05307	0.120246	0.731389	0.095691	0.758854	0.0952353	0.433541	0.108337	0.480877	0.0146903	CF810106	LRC03789_1	Cytochrome P450, family 2, subfamily E, polypeptide 1	Q5VZD5	4e-09	Cyp2d6-B-prov protein	Q7SYW2_XENLA	1e-09
Lr_LC1ED_38E08	0.00931	0.921575	0.113896	0.711182	0.0563691	0.826294	0.0620628	1.88887	0.186123	1.20287	0.109077	CF810230	LRC03849_1				Sox (Mammalian sry box)	Q8T3B9_CAEEL	6e-07
Lr_LC1ED_40E02	0.0447	0.886118	0.288051	0.58955	0.11622	1.48116	0.27881	0.596951	0.021868	0.373595	0.072571	CF810387	LRC03928_1	Hypothetical protein FLJ44225	Q6ZTU1	9e-08
Lr_LC1ED_41D09	0.0266	1.00845	0.204934	0.75399	0.0977234	0.897373	0.160137	0.278274	0.0863476	0.348043	0.0530133	CF838962	LRC03953_1	Novel protein	Q5TG62	2e-25	CG2943-PA	Q9VHY6_DROME	3e-24
Lr_LC1ED_41E04	0.0354	1.19358	0.227802	1.23575	0.2051	0.764716	0.0623123	0.532429	0.0410967	0.814381	0.0619942	CF838967	LRC03957_1
Lr_LC1ED_41H01	0.024	0.510223	0.913262	0.540754	0.207961	2.10659	0.305171	0.0798602	0.0155422	0.0784568	0.0284209	CF838997	LRC03974_1	Vesicle-associated membrane protein-associated protein A (VAMP-associated protein A)	Q9P0L0	7e-47	Vesicle-associated membrane protein/synaptobrevin binding protein (VAP-33)	VP33_APLCA	1e-46
Lr_LC1ED_43D02	0.014	0.898801	0.142082	0.742414	0.0523523	0.582942	0.0768053	0.220351	0.0366222	0.538532	0.10602	CF839121	LRC04038_1	CEBPB protein (Fragment)	Q9BSC0	6e-08	Cebpb protein	Q6P611_BRARE	6e-07
Lr_PAHCF_04H07	0.00616	1.07716	0.122209	0.963874	0.0776495	1.08968	0.109473	0.955601	0.0966518	0.320742	0.0524973	CF798633	LRC02639_1
Lr_PAHCF_09A09	0.0266	1.0706	0.405797	1.50377	0.210005	1.79329	0.384163	6.45249	1.61859	3.09957	0.65318	CF798804	LRC02758_1	SEC23-interacting protein (p125)	Q9Y6Y8	9e-19	ENSANGP00000014783 (Fragment)	Q7QBZ7_ANOGA	6e-23
Lr_PAHCF_11E02	0.00946	1.06084	0.221832	1.49091	0.0915756	1.38129	0.132203	0.655106	0.111055	0.407018	0.040414	CF798947	LRC02847_1
Lr_PAHCF_11G11	0.00154	1.01206	0.0832201	0.854307	0.0246323	0.816452	0.0203721	0.555132	0.0144059	0.428073	0.0247737	CF798968	LRC02863_1
Lr_PAHCF_15D02	0.0208	1.05649	0.126651	1.0671	0.0748092	1.18239	0.113883	0.725723	0.0217821	0.522957	0.0915537	CF799152	LRC02987_1
Lr_PAHCF_16C06	0.043	0.998864	0.110392	0.495986	0.0546885	1.16714	0.405496	3.01282	0.652435	1.66994	0.723785	CF799211	LRC03023_1
Lr_PAHCF_17B04	0.0111	1.03397	0.4408	2.15482	0.461865	4.42894	0.187661	0.0944455	0.147319	0.12989	0.0330482	CF799267	LRC00060_3							Lumbricus terrestris mitochondrion	LTU24570	0
Lr_PAHCF_17G04	0.0232	0.932318	0.151073	0.852733	0.0414219	1.13973	0.0548159	1.36656	0.134178	2.11906	0.375691	CF799313	LRC00794_3				ENSANGP00000001120	Q7PPP1_ANOGA	1e-23	Eisenia andrei cDNA clone EAI10367	BP525422	2e-48
Lr_PAHCF_24H10	0.00878	1.03582	0.0374557	0.8849	0.112518	1.01713	0.0341023	0.387812	0.0441636	0.620702	0.0834494	CF799637	LRC03311_1
Lr_PAHCF_25C04	0.0204	1.01081	0.0892505	1.08937	0.0899408	2.92559	0.678982	0.381523	0.206311	0.609763	0.0589954	CF799659	LRC03328_1
Lr_PAHCF_27A01	0.0278	1.09715	0.124742	0.983813	0.264611	1.35287	0.361416	0.27614	0.140485	0.284739	0.0345243	CF799769	LRC03395_1
Lr_PAHCF_28F06	0.0111	0.966376	0.112542	1.53221	0.154329	0.956029	0.131725	2.01888	0.29241	2.77224	0.257132	CF799878	LRC01205_1	60S ribosomal protein L32	P62910	1e-50	Ribosomal protein L32 isoform B	Q56FF6_9HYME	1e-50	Eisenia andrei cDNA clone EAI10133 similar to ribosomal protein L32	BP524451	1e-138
Lr_PAHCF_29C08	0.0144	1.09962	0.163575	1.1182	0.0408609	1.33177	0.113954	0.527551	0.0613777	0.866277	0.0722953	CF799907	LRC03488_1
Lr_PAHCF_53B09	0.043	0.769338	0.240584	1.25776	0.299271	1.22824	0.18825	3.46457	1.1765	2.72726	0.390961	CO058713	LRC05822_1
Lr_PAHCF_54E11	0.0174	1.12586	0.359412	0.892902	0.0705544	1.42519	0.251271	3.1619	0.27023	3.02201	0.280244	CO058775	LRC05868_1
Lr_PAHCF_54G06	0.0204	0.952777	0.073363	0.618155	0.0655293	0.705866	0.0415827	1.86928	0.569039	1.40274	0.0796386	CO058786	LRC05874_1
Lr_PAHCF_55A10	0.00858	0.938147	0.120533	0.884996	0.0633541	0.836693	0.0432694	0.405551	0.0463873	0.433768	0.040204	CO058803	LRC05885_1	Myosin heavy chain, skeletal muscle, extraocular (MyHC-eo)	Q9UKX3	3e-23	Paramyosin (Fragment)	MYSP_OPIFE	5e-36
Lr_PAHCF_59C02	0.0203	1.00487	0.141372	0.794523	0.0830619	0.791673	0.0778819	2.09355	0.779219	2.8216	0.251125	CO048041	LRC00224_3	NADH dehydrogenase subunit 5	Q8WCW7	2e-30	NADH-ubiquinone oxidoreductase chain 5 (EC 1.6.5.3)	NU5M_LUMTE	5e-80	Lumbricus terrestris mitochondrion	LTU24570	8e-56
Lr_PAHCF_59F10	0.0469	0.9573	0.0726584	0.670494	0.0864764	0.814634	0.124675	1.9143	0.710878	2.74124	1.02735	CO058453	LRC00353_1	TAGLN2 protein (Transgelin 2)	Q6FGI1	7e-24	Calponin homolog	O96410_SCHJA	1e-47
Lr_PAHCF_61C03	0.0157	0.887763	0.17755	0.611832	0.0988233	0.820772	0.0694109	2.41681	0.43369	1.58684	0.251242	CO058484	LRC05665_1	Fc gamma BP (Fragment)	Q9Y6R7	2e-42	Fc gamma BP (Fragment)	Q9Y6R7_HUMAN	3e-41
Lr_PAHCF_61C06	0.0191	1.18887	0.213699	1.03167	0.143739	1.39117	0.171326	3.49828	0.491356	3.74132	1.20343	CO058485	LRC05666_1				Hypothetical protein	Q5DGA9_SCHJA	2e-08
Lr_PAHCF_62G01	0.0144	1.04352	0.0593736	1.04209	0.0616818	1.0281	0.167889	0.523916	0.040017	0.616647	0.0456777	CO058550	LRC05711_1	Oxysterol-binding protein-like 1A, isoform A	Q6GSK5	1e-52	Oxysterol-binding protein	Q5RDK3_PONPY	4e-52
Lr_PAHCF_62G11	0.0227	0.982326	0.100393	1.10947	0.245695	1.5369	0.526235	0.384482	0.0364861	0.523887	0.0351218	CO058557	LRC05716_1
Lr_PAHCF_62H06	0.0278	0.826168	0.169112	1.93897	0.370185	2.39071	0.138948	1.99198	0.193823	2.48649	0.445093	CO058561	LRC05720_1
Lr_PAHCF_63D09	0.0354	0.942434	0.0944558	1.03717	0.185365	0.982741	0.0963203	0.363923	0.0953239	0.614992	0.0807978	CO058588	LRC05738_1
Lr_PAHCF_63E09	0.0486	1.01579	0.0960013	1.20769	0.107094	1.27849	0.0677295	0.466497	0.139267	1.04069	0.190095	CO058593	LRC05741_1
Lr_PAHCF_64B09	0.00659	0.928174	0.172469	1.03445	0.0277618	1.27658	0.125844	0.377389	0.0580743	0.227465	0.0627763	CO048366	LRC00245_1	Hypothetical protein FLJ16014	Q6ZNI6	7e-23	Zinc carboxypeptidase A precursor (EC 3.4.17.-)	CBPA_ANOGA	5e-31	Eisenia andrei cDNA clone EAI10586 similar to Zinc carboxypeptidase	BP524771	4e-39
Lr_PAHCF_64D07	0.0451	1.26235	0.487469	1.41955	0.321632	2.90971	0.503931	0.606415	0.0595013	1.0039	0.19394	CO048355	LRC04756_1
Lr_PAHCF_64D10	0.0378	1.03815	0.259425	0.833889	0.0225561	1.03971	0.301372	2.22771	0.103368	2.31905	0.337641	CO048371	LRC03029_1	CHIT1 protein (Fragment)	Q6ISC2	4e-72	Hypothetical protein zgc:65788	Q6PHU7_BRARE	6e-80
Lr_PAHCF_64G12	0.0204	0.995171	0.0672728	0.913177	0.13035	1.17454	0.0701996	0.45192	0.10326	0.520037	0.0486911	CO048380	LRC05350_1
Lr_PAHCF_64H10	0.0208	1.0077	0.102991	1.20806	0.226429	2.04362	0.378121	0.651732	0.0481025	0.723772	0.110879	CO048363	LRC05339_1
Lr_PAHCF_65A10	0.0335	0.934345	0.0956827	0.899144	0.057171	0.972641	0.0872478	0.306663	0.0667014	0.369116	0.149938	CO048143	LRC05190_1
Lr_PAHCF_65B07	0.0459	0.92941	0.23379	1.27027	0.496024	2.30164	0.574841	0.703171	0.13259	0.450166	0.0516886	CO048391	LRC05360_1	Epididymal secretory protein E1 precursor (Niemann-Pick disease type C2 protein)	P61916	9e-34	Epididymal secretory protein E1 precursor (Niemann Pick type C2 protein homolog)	NPC2_MACFA	4e-32
Lr_PAHCF_65F03	0.0345	1.08961	0.187398	1.19829	0.231503	1.28703	0.0810529	0.515553	0.0644313	0.82452	0.0686968	CO048381	LRC05351_1
Lr_PAHCF_67A04	0.0208	1.13408	0.380846	1.7284	0.102393	2.74988	0.375541	4.7275	0.618298	5.22454	1.52682	CO048427	LRC00302_1
Lr_PAHCF_67A07	0.0177	1.03364	0.0863095	1.13495	0.0429305	1.14338	0.159602	0.49772	0.0284779	1.16185	0.199279	CO048436	LRC05387_1
Lr_PAHCF_67B06	0.0144	0.900788	0.165204	1.42951	0.121433	1.90316	0.44207	0.414163	0.146056	0.314998	0.0610611	CO048421	LRC05237_2							Eisenia andrei cDNA clone EAI10633 similar to Chondromodulin-I	BP524559	7e-50
Lr_PAHCF_67C04	0.0499	1.3189	0.879664	2.24238	0.496307	4.12076	1.51602	0.570963	0.0678477	1.00497	0.0754056	CO048424	LRC00189_1	Ornithine decarboxylase antizyme (ODC-Az)	P54368	9e-24	Ornithine decarboxylase antizyme (ODC-Az)	OAZ_XENLA	1e-22	Eisenia andrei cDNA clone EAI10354	BP524979	3e-31
Lr_PAHCF_70A11	0.00502	1.10791	0.177648	1.23091	0.14929	1.24901	0.184731	0.195646	0.0286147	0.297178	0.090066	CO048248	LRC03640_1
Lr_PAHCF_70G09	0.0374	1.76855	1.84623	3.90191	1.76147	10.0136	2.03836	0.757214	0.0605835	1.24002	0.121236	CO048230	LRC00717_3	Cellular nucleic acid binding protein beta variant 1	Q4JGY1	2e-06
Lr_PAHCF_70H12	0.0177	1.01855	0.0499063	1.66406	0.192661	3.19562	0.32303	0.484414	0.172424	1.12728	0.332202	CO048249	LRC02899_1
Lr_PAHCF_72A05	0.0364	0.923796	0.153373	0.964701	0.143817	1.73487	0.706933	1.97399	0.396774	6.66907	3.55076	CO048282	LRC00836_1							Eisenia andrei cDNA clone EAI11041	BP525286	8e-19
Lr_PAHCF_72D11	0.0391	0.953766	0.0877752	1.03901	0.159656	0.790847	0.255655	0.422644	0.00948991	0.446801	0.0264247	CO048297	LRC05288_1	Cereblon	Q6NVZ0	9e-06	Hypothetical protein R08B4.3	Q9XVW5_CAEEL	2e-13
Lr_PAHCF_72G03	0.0469	1.03885	0.0829814	1.62771	0.294419	1.79878	0.388479	1.2212	0.299932	4.33988	1.48922	CO048290	LRC05282_1				Destabilase I	Q25091_HIRME	2e-30
Lr_PAHCF_74A08	0.0499	0.923495	0.226313	0.759578	0.222391	1.05692	0.109974	2.01931	0.230161	1.93897	0.111133	CO048096	LRC00186_2	Hypothetical protein DKFZp451C073 (Hypothetical protein DKFZp451I202)	Q659A5	2e-08	Hypothetical protein	Q5DDC3_SCHJA	2e-17	Helobdella triserialis cyclin B3 mRNA	HTU55259	4e-09
