# Supplementary material for: 'Systems toxicology' approach identifies coordinated metabolic responses to copper in a terrestrial non-model invertebrate, the earthworm Lumbricus rubellus
Source: BMC Biol. 2008 Jun 3;6:25. doi: 10.1186/1741-7007-6-25 (PMC2424032; doi:10.1186/1741-7007-6-25)
Supplement: Additional file 7 — Table of GO terms overrepresented in transcripts whose expression is altered by copper exposure by more than twofold. [file 1741-7007-6-25-S7.xls]

## Sheet: Biological Process
Table S5: Gene ontology terms overrepresented in genes whose expression in altered by copper exposure by >2 fold.
GO Category: Biological Process
GO Term	TranscriptCount	%	Significance (p-value)	IDs of Human Orthologues	Fold Enrichment
striated muscle contraction	11	0.0273	0.000261539	Q8N3X5, Q10465, P12829, P12882, Q9UKX3, Q659A5, Q6FI10, P13533, P12883, Q14905, Q9Y623, Q6N056,	2.94386
monosaccharide biosynthesis	7	0.0174	0.0895235	Q6FHK8, Q6P6D7, P35558, Q5J7W1, Q6FI10, Q6P0L5, Q16822, Q4TUS4,	2.04367
alcohol biosynthesis	7	0.0174	0.0895235	Q6FHK8, Q6P6D7, P35558, Q5J7W1, Q6FI10, Q6P0L5, Q16822, Q4TUS4,	2.04367
gluconeogenesis	7	0.0174	0.0546179	Q6FHK8, Q6P6D7, P35558, Q5J7W1, Q6FI10, Q6P0L5, Q16822, Q4TUS4,	2.24804
lipid metabolism	23	0.0571	0.0523367	Q96T10, P50416, Q5VSQ2, O14494, Q6IBS9, Q5TB63, Q9NRX5, P54315, Q5VVF6, Q8WWY8, Q4VX22, O43275, Q6FHT9, P54803, P22059, Q7Z3W5, Q96EZ9, Q9UJ83, Q6FHK5, P55157, Q6GSK5, Q5VU30, Q5T771,	1.42046
regulation of striated muscle contraction	4	0.0099	0.091409	Q8N3X5, Q10465, Q659A5, Q6N056,	3.21148
regulation of organismal physiological process	8	0.0199	0.0255299	Q6IBG1, Q71U02, Q8N3X5, Q10465, Q5VU71, Q659A5, Q6N056, Q9BUF6, Q53X45, Q7Z5Z4,	2.33562
skeletal muscle fiber development	4	0.0099	0.091409	Q59ED8, Q10465, Q6IBC8, P62987,	3.21148
skeletal muscle development	4	0.0099	0.091409	Q59ED8, Q10465, Q6IBC8, P62987,	3.21148
pyruvate metabolism	7	0.0174	0.0546179	Q6FHK8, Q6P6D7, P35558, Q5J7W1, Q6FI10, Q6P0L5, Q16822, Q4TUS4,	2.24804
glucose metabolism	11	0.0273	0.0809036	Q6FHK8, Q6P6D7, P35558, Q5J7W1, Q16851, Q5D0F4, Q7Z4W1, Q6FI10, Q6P0L5, Q16822, Q6I9V0, Q4TUS4,	1.6822
muscle fiber development	4	0.0099	0.091409	Q59ED8, Q10465, Q6IBC8, P62987,	3.21148
organismal physiological process	51	0.1266	0.00387448	Q6IBG1, Q71U02, Q6NSB3, P12882, Q540B4, Q6ISC2, Q14457, Q09470, P08590, Q9BUF6, Q6NS36, Q8TD27, Q86W44, P15104, P12829, Q6FHA7, Q5VU71, Q6GPI1, Q6N056, P04275, Q5VU30, Q10465, Q53XX0, Q6FI10, Q5W0I4, Q5TB63, P62987, P54105, Q8N3X5, Q07021, Q5K633, Q68CK1, P02511, Q9Y5L4, Q75N87, Q6S362, Q5SVA2, Q59ED8, Q53H97, Q9BSC0, P13533, Q53X45, Q7Z5Z4, Q9UKX3, Q659A5, Q5HYP1, P12883, Q14905, Q9NT30, Q5T8M1,…	1.38801
muscle contraction	19	0.0471	2.43025e-05	Q6IBG1, Q71U02, Q10465, P12882, Q9UKX3, Q659A5, Q6FI10, Q09470, P12883, Q14905, P08590, Q9BUF6, Q8N3X5, Q6FHA7, P12829, Q5VU71, P13533, P02511, Q9Y623, Q6N056, Q53X45, Q7Z5Z4,	2.44073
regulation of muscle contraction	8	0.0199	0.00514268	Q6IBG1, Q71U02, Q8N3X5, Q10465, Q5VU71, Q659A5, Q6N056, Q9BUF6, Q53X45, Q7Z5Z4,	2.85465
hexose biosynthesis	7	0.0174	0.0895235	Q6FHK8, Q6P6D7, P35558, Q5J7W1, Q6FI10, Q6P0L5, Q16822, Q4TUS4,	2.04367
GO Category: Molecular Function
structural constituent of muscle	6	0.0149	0.0600422	Q6IBG1, Q71U02, Q10465, P12829, P12883, Q14905, P08590, Q5VXF1,	2.46459
calcium ion binding	29	0.072	0.0693956	Q6IBG1, Q71U02, Q6NSB3, Q75N87, Q7Z727, Q53S29, Q96HY3, Q6LES2, P08590, Q5VVF6, Q59ED8, P12829, Q5JRR5, Q8TAS6, Q6FGY1, Q6NXG0, Q6NSY8, Q6IAT4, Q9BTB0, Q53X45, Q7Z5Z4, Q5VXF1, P20807, P62166, Q96BK4, P16615, Q8N3X5, O00548, Q59H36, Q5SQI4, O75366, P61601,	1.32358
carboxypeptidase A activity	5	0.0124	0.0727202	Q53XU0, Q9UI42, Q8IVL8, Q6ZNI6, Q53XS1,	2.73843
serine-type peptidase activity	13	0.0323	0.0462264	P98073, Q96I80, Q7Z410, Q6NZY1, Q7Z5A4, Q9H3G5, Q6GPI1, Q6P2N5, Q6ISN8, Q6ISU5, Q6ISP9, Q4TUS4, Q5VU30, Q53FV9, Q8IUW0,	1.70878
structural molecule activity	57	0.1414	0.00228799	Q6IBG1, Q71U02, Q53GA7, Q8N532, Q5M8S9, Q6FG96, Q6UYC3, Q6IAY0, Q6IPY4, P08590, Q03252, P12829, Q8TBK5, Q5T8U4, Q6NSY8, Q6NW06, P04275, Q6NXR8, P18621, Q6NZ54, Q5T0P8, Q10465, Q53SQ5, Q5SUJ3, P62854, P62987, Q57Z92, Q00610, P62906, P02511, Q5JR94, P83731, Q5RKT7, Q8WYN9, Q75N87, P60709, Q5U032, Q96E67, Q53GK6, Q5T6E0, Q6S362, Q5SVA2, P08708, Q6FGH5, Q8TAS6, Q9H3F4, Q5VXF1, Q59GN2, Q6FG66, Q9BSQ6,…	1.38747
serine-type endopeptidase activity	12	0.0298	0.0404586	Q7Z410, Q7Z5A4, Q6NZY1, Q6GPI1, Q6P2N5, Q6ISN8, Q6ISU5, Q6ISP9, Q4TUS4, Q96I80, P98073, Q53FV9, Q8IUW0, Q5VU30,	1.79243
motor activity	13	0.0323	0.0223461	Q6IBG1, Q71U02, P12882, Q9UKX3, P12883, Q14905, Q9H6N6, P08590, Q7Z4X1, P12829, P13533, Q9Y623, Q53X45, Q7Z5Z4, Q53H88, Q5JW45,	1.85737
iron ion binding	18	0.0447	0.0662089	Q96T10, P32754, P35520, Q6VVX0, Q540B4, P13498, Q4ZFC7, Q6RQJ1, Q85KX6, Q5TB63, Q5W147, Q6NS36, Q8TD27, Q8TEY0, O14569, Q5XS99, Q9B2W6, Q8WCY5, Q5VZD5, Q6FHK5, Q7LD69, Q7Z2W1, Q96CU0, P47985,	1.47875
structural constituent of ribosome	34	0.0844	0.0441278	Q5M8S9, Q5T6E0, Q6FG96, Q6IAY0, Q6IPY4, P08708, Q6FGH5, Q8TBK5, Q5T8U4, Q9H3F4, Q6NW06, Q59GN2, Q6NXR8, P18621, Q6NZ54, Q6FG66, Q5T0P8, Q9BSQ6, Q6IPH7, Q53SQ5, Q5SUJ3, P15880, P62854, P46782, P62910, P62987, P23396, Q57Z92, P62906, Q561V8, Q9NX20, P62266, P83731, Q5JR94, Q5RKT7, Q8WYN9,	1.3301
GO Category: Molecular Function
envelope	25	0.062	0.0362061	Q53XN2, Q6NVC0, Q4VFD0, Q4ZED2, Q9H0C2, P50416, Q6UYC3, Q4ZFC7, Q6RQJ1, Q85KX6, Q7YEG1, Q8HHH4, Q03252, Q5VYP3, Q7Y891, Q9B2W5, P47985, O95101, Q7YEH2, Q6RS27, Q7YCG8, Q8WCW7, Q9B301, Q53XX0, Q6WQ54, Q85KS9, Q7Z7N7, Q6R0Z3, Q6FGI1, Q5XS99, Q9B2W6, Q8WCY5, Q9B2Z1, Q6P666, Q9Y5L4, Q5M7Z6,	1.43577
mitochondrial inner membrane	19	0.0471	0.0306635	O95101, Q7YEH2, Q4VFD0, Q4ZED2, Q6NVC0, Q6RS27, Q7YCG8, Q8WCW7, Q9B301, Q9H0C2, Q53XX0, Q6WQ54, Q85KS9, Q7Z7N7, Q4ZFC7, Q6RQJ1, Q85KX6, Q7YEG1, Q8HHH4, Q6R0Z3, Q5VYP3, Q5XS99, Q9B2W6, Q8WCY5, Q9B2Z1, Q6P666, Q9Y5L4, Q7Y891, Q9B2W5, P47985,	1.56683
mitochondrial envelope	21	0.0521	0.0361287	O95101, Q7YEH2, Q4VFD0, Q4ZED2, Q6NVC0, P50416, Q6RS27, Q7YCG8, Q8WCW7, Q9B301, Q9H0C2, Q53XX0, Q6WQ54, Q85KS9, Q7Z7N7, Q4ZFC7, Q6RQJ1, Q85KX6, Q7YEG1, Q8HHH4, Q6R0Z3, Q5VYP3, Q5XS99, Q9B2W6, Q8WCY5, Q9B2Z1, Q6P666, Q9Y5L4, Q7Y891, Q9B2W5, Q5M7Z6, P47985,	1.50086
mitochondrial electron transport chain	12	0.0298	0.0129047	O95101, Q7YEH2, Q4VFD0, Q4ZED2, Q6RS27, Q7YCG8, Q8WCW7, Q9B301, Q5XS99, Q9B2W6, Q8WCY5, Q6WQ54, Q85KS9, Q9B2Z1, Q6P666, Q4ZFC7, Q6RQJ1, Q85KX6, Q7Y891, Q9B2W5, Q7YEG1, Q8HHH4, P47985,	2.03124
ribosome	35	0.0868	0.0493873	Q5TZP7, Q5M8S9, Q5T6E0, Q6FG96, Q6IAY0, Q6IPY4, P08708, Q6FGH5, Q8TBK5, Q5T8U4, Q9H3F4, Q6NW06, Q59GN2, Q6NXR8, P18621, Q6NZ54, Q6FG66, Q5T0P8, Q9BSQ6, Q6IPH7, Q53SQ5, Q5SUJ3, P15880, P62854, P46782, P62910, P62987, P23396, Q57Z92, P62906, Q561V8, Q9NX20, P62266, P83731, Q5JR94, Q5RKT7, Q8WYN9,	1.30889
non-membrane-bound organelle	74	0.1836	0.0802582	Q6IBG1, Q71U02, P12882, Q53GA7, Q8N532, Q5M8S9, Q6FG96, Q6UYC3, Q6IAY0, Q6IPY4, P08590, Q9BUF6, Q03252, P12829, Q5VU71, Q8TBK5, Q5T8U4, Q9Y4Z4, Q6NW06, Q6N056, Q53H88, Q6NXR8, P18621, Q6NZ54, Q53GK7, Q5T0P8, Q10465, Q5SUJ3, Q53SQ5, P62854, Q9H6N6, P62987, Q57Z92, P62906, O75366, Q5VV55, P83731, Q5JR94, Q5RKT7, Q8WYN9, O43684, Q5TZP7, P60709, Q5U032, Q96E67, Q53GK6, Q12771, Q5T6E0, P08708, Q6FGH5,…	1.14973
A band	5	0.0124	0.0780133	P12882, Q9UKX3, P13533, P12883, Q14905, Q9Y623,	2.68011
intracellular non-membrane-bound organelle	74	0.1836	0.0802582	Q6IBG1, Q71U02, P12882, Q53GA7, Q8N532, Q5M8S9, Q6FG96, Q6UYC3, Q6IAY0, Q6IPY4, P08590, Q9BUF6, Q03252, P12829, Q5VU71, Q8TBK5, Q5T8U4, Q9Y4Z4, Q6NW06, Q6N056, Q53H88, Q6NXR8, P18621, Q6NZ54, Q53GK7, Q5T0P8, Q10465, Q5SUJ3, Q53SQ5, P62854, Q9H6N6, P62987, Q57Z92, P62906, O75366, Q5VV55, P83731, Q5JR94, Q5RKT7, Q8WYN9, O43684, Q5TZP7, P60709, Q5U032, Q96E67, Q53GK6, Q12771, Q5T6E0, P08708, Q6FGH5,…	1.14973
myosin II	9	0.0223	0.00191642	Q6IBG1, Q71U02, P12829, P12882, Q9UKX3, P13533, P12883, Q14905, Q9Y623, P08590, Q53X45, Q7Z5Z4,	2.89452
actin cytoskeleton	20	0.0496	0.0690227	Q6IBG1, Q71U02, P12882, Q9UKX3, Q659A5, P60709, Q5U032, Q96E67, Q53GK6, Q9H6N6, P12883, Q14905, P08590, Q9BUF6, P12829, Q5VU71, O15145, P13533, O75366, Q9Y623, Q6N056, Q53H88, Q53X45, Q7Z5Z4, Q5JW45, Q5VXF1,	1.42939
myosin	11	0.0273	0.0153784	Q6IBG1, Q71U02, P12829, P12882, Q9UKX3, P13533, Q9H6N6, P12883, Q14905, Q9Y623, P08590, Q53X45, Q7Z5Z4, Q5JW45,	2.08102
myofibril	10	0.0248	0.00206071	Q10465, P12882, Q9UKX3, Q5VU71, Q659A5, P13533, P12883, Q14905, Q9Y623, Q6N056, Q9BUF6,	2.68011
respiratory chain complex I (sensu Eukaryota)	4	0.0099	0.0909748	Q6WQ54, Q85KS9, Q9B2Z1, Q7Y891, Q9B2W5, Q7YEG1, Q8HHH4,	3.21613
muscle myosin	9	0.0223	0.00191642	Q6IBG1, Q71U02, P12829, P12882, Q9UKX3, P13533, P12883, Q14905, Q9Y623, P08590, Q53X45, Q7Z5Z4,	2.89452
respiratory chain complex I	4	0.0099	0.0909748	Q6WQ54, Q85KS9, Q9B2Z1, Q7Y891, Q9B2W5, Q7YEG1, Q8HHH4,	3.21613
contractile fiber	14	0.0347	4.27922e-05	Q6IBG1, Q71U02, Q10465, P12882, Q9UKX3, Q659A5, P12883, Q14905, P08590, Q9BUF6, P12829, Q5VU71, P13533, Q9Y623, Q6N056, Q53X45, Q7Z5Z4,	2.81411
striated muscle thick filament	5	0.0124	0.0780133	P12882, Q9UKX3, P13533, P12883, Q14905, Q9Y623,	2.68011
mitochondrial membrane	21	0.0521	0.0156085	O95101, Q7YEH2, Q4VFD0, Q4ZED2, Q6NVC0, P50416, Q6RS27, Q7YCG8, Q8WCW7, Q9B301, Q9H0C2, Q53XX0, Q6WQ54, Q85KS9, Q7Z7N7, Q4ZFC7, Q6RQJ1, Q85KX6, Q7YEG1, Q8HHH4, Q6R0Z3, Q5VYP3, Q5XS99, Q9B2W6, Q8WCY5, Q9B2Z1, Q6P666, Q9Y5L4, Q7Y891, Q9B2W5, Q5M7Z6, P47985,	1.60806
sarcomere	10	0.0248	0.00206071	Q10465, P12882, Q9UKX3, Q5VU71, Q659A5, P13533, P12883, Q14905, Q9Y623, Q6N056, Q9BUF6,	2.68011
organelle membrane	30	0.0744	0.0150066	Q4VFD0, Q4ZED2, Q6NVC0, Q9H0C2, P50416, Q6UYC3, Q4ZFC7, Q6RQJ1, Q85KX6, Q9NRX5, Q7YEG1, Q8HHH4, Q5VYP3, Q9UKV5, Q9BUN8, Q5JYR6, Q7Y891, Q9B2W5, P47985, P60059, O95101, Q7YEH2, Q6RS27, Q7YCG8, Q8WCW7, Q9B301, Q53XX0, Q6WQ54, Q85KS9, Q7Z7N7, Q6R0Z3, Q6FGI1, Q5XS99, Q9B2W6, Q8WCY5, Q9B2Z1, Q00610, Q6P666, P61601, Q9Y5L4, Q5M7Z6,	1.46188
organelle inner membrane	20	0.0496	0.0253973	O95101, Q7YEH2, Q4VFD0, Q4ZED2, Q6NVC0, Q6RS27, Q7YCG8, Q8WCW7, Q9B301, Q9H0C2, Q53XX0, Q6UYC3, Q6WQ54, Q85KS9, Q7Z7N7, Q4ZFC7, Q6RQJ1, Q85KX6, Q7YEG1, Q8HHH4, Q6R0Z3, Q5VYP3, Q5XS99, Q9B2W6, Q8WCY5, Q9B2Z1, Q6P666, Q9Y5L4, Q7Y891, Q9B2W5, P47985,	1.56884
organelle envelope	25	0.062	0.0225013	Q53XN2, Q6NVC0, Q4VFD0, Q4ZED2, Q9H0C2, P50416, Q6UYC3, Q4ZFC7, Q6RQJ1, Q85KX6, Q7YEG1, Q8HHH4, Q03252, Q5VYP3, Q7Y891, Q9B2W5, P47985, O95101, Q7YEH2, Q6RS27, Q7YCG8, Q8WCW7, Q9B301, Q53XX0, Q6WQ54, Q85KS9, Q7Z7N7, Q6R0Z3, Q6FGI1, Q5XS99, Q9B2W6, Q8WCY5, Q9B2Z1, Q6P666, Q9Y5L4, Q5M7Z6,	1.48895
