# Supplementary material for: 'Systems toxicology' approach identifies coordinated metabolic responses to copper in a terrestrial non-model invertebrate, the earthworm Lumbricus rubellus
Source: BMC Biol. 2008 Jun 3;6:25. doi: 10.1186/1741-7007-6-25 (PMC2424032; doi:10.1186/1741-7007-6-25)
Supplement: Additional file 8 — Table of the targeted functional transcript changes observed during copper exposure of adult earthworms. [file 1741-7007-6-25-S8.xls]

## Sheet: Sheet1
Table S6: Functional transcript changes observed during copper exposure of adult earthworms
Copper [mgkg-1]	0		10		40		160		480		Genbank ID	Cluster ID	Database: SwissProt(Human) Search Algorithum: BlastX			Database: Uniprot Search Algorithum: BlastX			Database: EMBL Search Algorithum: BlastN
Lumbribase ID	Mean	SE	Mean	SE	Mean	SE	Mean	SE	Mean	SE			Description	Swissprot Acc.	E Value	Uniprot ID	Uniprot ID	E Value	Description	EMBL ID	E Value
Metallothionein
Lr_PAHCF_59F03	0.902478	0.252571	0.526965	0.0460416	1.05196	0.132316	1.68843	0.128023	1.48022	0.254124	CO048078	LRC01607_1				Metallothionein 2B (Metallothionein 2A)	Q9GN45	1e-24	Lumbricus terrestris mRNA for metallothionein	LTE010263	0
Lr_Cu2CF_13F07	0.674017	0.360705	1.70176	0.176356	1.10991	0.365985	4.16794	2.16423	5.20023	8.84524	DR009039	LRC04740_1				Metallothionein 2B (Metallothionein 2A)	Q9GN45	1e-24	Lumbricus terrestris mRNA for metallothionein	LTE010263	1e-132
Lr_Cd2CF_68G06	0.965111	0.0467718	1.05674	0.0242055	1.07356	0.128751	1.91106	0.572288	2.57558	1.58853	DR077814	LRC11011_1				Metallothionein 2B (Metallothionein 2A)	Q9GN45	2e-24	Lumbricus terrestris mRNA for metallothionein	LTE010263	0
Lr_Cd2CF_63G12	0.964168	0.110808	1.0259	0.0672984	0.909734	0.046016	1.72592	0.280708	1.51559	0.129199	DR077480	LRC01799_2				Metallothionein 2C	Q9GRJ0	7e-20	Lumbricus castaneus mRNA for metallothionein	LCA010264	1e-29
Lr_Cd2CF_20E01	0.980192	0.078457	0.961703	0.0683119	1.33859	0.0652038	1.21739	0.261878	1.48453	0.150976	CF611058	LRC01607_2				Metallothionein 2B (Metallothionein 2A)	Q9GN45	4e-27	Lumbricus terrestris mRNA for metallothionein	LTE010263	1e-176
Lr_Cd2CF_19A04	1.08687	0.123481	1.04495	0.0775429	1.68595	0.509007	1.22575	0.784838	1.80526	0.657014	CF610974	LRC00855_3	Keratin-associated protein 10-6 (Keratin-associated protein 10.6)	P60371	2e-07	Cadmium-metallothionein (MT)	P81695	8e-25
Lr_Cd2CF_01C10	1.02851	0.0926364	1.08408	0.170104	1.27541	0.0396207	2.03424	0.469728	3.45927	1.94093	CF610159	LRC01607_3				Metallothionein 2B (Metallothionein 2A)	Q9GN45	1e-24	Lumbricus terrestris mRNA for metallothionein	LTE010263	0
Heat Shock Proteins
Lr_PAHCF_55D12	1.03764	0.0492324	0.908358	0.0315983	0.912717	0.0223425	1.71436	0.156357	1.37128	0.33634	CO058823	LRC00673_1	DnaJ (Hsp40)	Q59EH7	1e-123	Zgc:85806	Q6NUX7	1e-127
Lr_JV2CF_20A07	1.04494	0.315642	1.50613	0.37025	2.27096	0.771408	3.0811	0.380405	1.85957	0.611626	CV072350	LRC00024_1	Heat shock 70kDa protein 8 isoform 2 variant (Fragment)	Q53HF2	1e-114	Heat shock cognate 70 kDa protein	Q804B6	1e-113
Glutathione
Lr_Cu2CF_12G09	1.29789	0.472054	1.02336	0.732427	1.62766	0.124222	1.98146	0.640847	1.7186	0.150677	DR008995	LRC06119_1	Glutathione S-transferase pi (GSTP1 protein)	Q5TZY3	8e-53	Glutathione S-transferase pi	Q9DDU5	5e-60
Lr_Cd2CF_62D07	1.10342	0.112198	0.848708	0.0627353	1.2253	0.0778802	1.74174	0.473775	1.33731	0.0851294	DR077401	LRC10691_1	Plasma glutathione peroxidase precursor (EC 1.11.1.9)	P22352	4e-38	Plasma glutathione peroxidase precursor (EC 1.11.1.9)	P23764	6e-37	Eisenia andrei cDNA clone EAI11190	BP525337	8e-22
Lr_adE_02G07	0.987765	0.149701	0.776148	0.288935	1.97764	0.233872	1.66452	0.805477	2.90536	0.863586	CA036159	LRC00636_1	Glutathione S-transferase omega 1 (Glutathione S-transferase omega 1-1)	Q5TA03	1e-31	Omega class glutathione S-transferase	Q70PH4	2e-35
DNA repair
Lr_PAHCF_64D03	0.938637	0.158738	1.43526	0.173246	1.13542	0.158425	1.45969	0.110325	1.84933	0.187607	CO048338	LRC00392_1	UV excision repair protein RAD23 homolog B (hHR23B)	P54727	3e-83	RAD 23B protein	Q7LZR8	9e-84
Lr_LC1ED_18F11	0.817477	0.173186	1.02196	0.0767915	0.622853	0.32836	0.47846	0.0495706	0.350626	0.0591484	CF416942	LRC01006_1	APEX nuclease (Multifunctional DNA repair enzyme)	Q5TZP7	3e-43	Apurinic/apyrimidinic endonuclease	Q9Z2J2	5e-42
Lr_LC1ED_11D11	0.739299	0.290236	0.692988	0.642605	1.28166	0.0549278	0.16193	0.0738651	0.20697	0.137363	CF416444	LRC01154_1	DNA repair and recombination protein RAD54B (EC 3.6.1.-)	Q9Y620	2e-37	MGC81308 protein	Q6INQ9	1e-41
Lr_adE_02E08	1.30729	0.728317	1.54158	0.436366	0.740641	0.484041	1.86254	1.01411	2.14453	0.634472	CA036138	LRC00621_1	Xeroderma pigmentosum, complementation group A	Q5T1V1	5e-42	Xpacxe2 protein	Q91916	2e-46
Apoptosis regulators
Lr_LC1ED_10F05	1.031	0.21417	1.30688	0.0512752	1.11843	0.201506	0.209292	0.254906	0.50791	0.233259	CF416397	LRC01126_1	Serine/threonine protein phosphatase (EC 3.1.3.16)	Q6FHK5	3e-83	Similar to protein phosphatase 2 (Formerly 2A)	Q7ZVE7	7e-83
Lr_LC1ED_06G03	0.696197	0.308727	0.627397	0.401258	0.884132	0.042002	0.367089	0.0400648	0.34782	0.146387	CF416214	LRC01010_1	CDK5 protein	Q6IAW3	8e-23	Cyclin-dependent kinase 5 (Fragment)	Q6LEQ3	5e-21
Lr_AT1CF_07G07	0.87725	0.353109	1.07746	0.238872	0.438074	0.0942984	0.991401	0.565079	0.449726	0.144248	CO047144	LRC04526_1	Caspase-3 precursor (EC 3.4.22.-)	P42574	2e-25	Caspase-3 precursor (EC 3.4.22.-)	Q95ND5	2e-24
Invarient genes
Invariant genes
Lr_RS1CF_03D03	0.955842	0.0496065	1.14478	0.420425	0.998882	0.0797404	0.989108	0.131934	0.831278	0.12418	CV186353	LRC07758_1	H2A histone family, member X	Q4ZGJ7	6e-28	Hypothetical protein	Q8GUH3	2e-29	P.dumerilii histone gene cluster for core histones H2A	PDHISTCL	2e-17
Lr_CHECF_73E10	0.977377	0.0850045	1.02165	0.0346082	0.851877	0.0740897	0.999122	0.0380707	1.19254	0.0715872	DR076534	LRC04363_1	Peptidylprolyl isomerase B, (Cyclophilin B)	Q9BVK5	9e-67	Cyclophilin G precursor	O44073	3e-68	HDAH12G10.F Leech Haementeria depressa cDNA library 5` similar to cyclophilin	CN807455	3e-25
Lr_AT1CF_14E04	1.03596	0.0920499	1.00601	0.0603846	0.889233	0.0556714	0.821478	0.0499007	0.604081	0.11247	CO047675	LRC04881_1	Eukaryotic translation elongation factor 1 alpha 1 variant (Fragment)	Q53HM9	1e-76	Elongation translation factor 1 alpha	Q9ZSW2	3e-80	Nereis virens elongation factor-1 alpha mRNA	NVU90064	7e-16
