# Supplementary material for: 'Systems toxicology' approach identifies coordinated metabolic responses to copper in a terrestrial non-model invertebrate, the earthworm Lumbricus rubellus
Source: BMC Biol. 2008 Jun 3;6:25. doi: 10.1186/1741-7007-6-25 (PMC2424032; doi:10.1186/1741-7007-6-25)
Supplement: Additional file 12 — Table of metabolite concentrations as determined by 600 MHz 1H spectroscopy (μmol/mg tissue dry weight). [file 1741-7007-6-25-S12.xls]

## Sheet: Sheet1
Supplementary Table S1. Concentrations of metabolites normalized to tissue dry weight (mmol / mg)
	Copper dose level (mg/kg):
	0				10				40				160				460
Replicate number:	1	2	3	4	1	2	3	4	1	2	3	4	1	2	3	4	1	2	3	4
Individual sample label:	0_1	0_2	0_3	0_4	10_1	10_2	10_3	10_4	40_1	40_2	40_3	40_4	160_1	160_2	160_3	160_4	460_1	460_2	460_3	460_4
ADP	1.83662	1.13114	1.25611	0.776712	1.11875	1.92136	2.23463	2.08612	2.98361	1.44657	1.3563	2.55197	1.47379	1.89863	0.845259	1.15294	1.74916	2.32701	2.05379	1.57906
AMP	0.807981	0.263158	0.344275	0.0428082	0.763333	1.23318	1.27032	1.4698	3.19664	1.99816	0.806693	3.47402	0.922177	3.20137	0.271552	0.674265	2.78992	2.32512	2.99697	2.37292
ATP	0.313146	0.397368	0.199237	0.203425	0.224583	0.251364	0.29364	0.234694	0.27437	0.247973	0.136614	0.185433	0.330242	0.2	0.0711207	0.0845588	0.35	0.176303	0.311742	0.122744
Acetate	4.14507	3.11579	2.60038	2.21884	2.28042	3.03727	2.98551	2.67347	3.07059	3.49153	3.10906	3.20669	2.5625	2.92705	2.58966	3.6864	1.89496	3.4455	7.10076	1.78917
Adenosine	3.57324	3.14123	3.0687	2.9411	2.70458	2.19818	3.74488	2.45755	2.53361	2.30361	3.7189	1.68307	3.98427	2.05445	4.33707	5.07574	1.80924	3.23934	2.01515	2.69892
Alanine	22.5094	16.843	14.4279	20.4017	21.3533	24.1486	18.465	28.0873	21.5042	20.8379	16.6827	21.9441	16.4698	14.9863	12.9845	17.3533	14.7349	21.6611	17.0735	16.83
Asparagine	3.57418	3.36974	2.61069	2.62158	3.43333	3.24818	3.8742	4.37224	4.47563	2.08585	2.72756	3.10039	3.575	3.25753	3.18017	4.03346	2.66387	4.99763	3.04659	3.23357
Aspartate	2.71549	1.81711	1.82023	1.84178	1.97292	1.86136	2.16926	3.36531	1.85588	1.62012	1.10669	1.82559	1.17984	1.64726	1.02802	1.43529	1.33193	2.01469	1.18674	1.98773
Betaine	3.22394	2.54211	2.37481	2.37637	3.41375	2.89591	3.19894	4.22653	3.83655	3.75387	2.90551	3.62913	3.19274	2.75	3.24267	3.08419	4.00798	5.8436	4.85758	2.787
Choline	1.33991	0.887281	0.868321	0.925	0.84	0.912273	1.05866	1.11306	0.906303	0.720707	0.595276	0.815748	0.935081	0.808219	0.91681	0.926471	0.890756	1.00427	0.914394	0.794585
Dimethylamine	1.39249	0.829386	0.526336	0.248288	0.824583	0.850909	0.684452	0.968163	0.592857	0.668755	0.522835	0.422835	0.128226	0.45137	0.132328	0.1875	0.328151	0.666351	0.282955	0.119495
Fumarate	1.28779	0.929386	0.676336	0.697945	0.7375	0.77	0.94417	0.782857	1.42983	0.905674	0.87126	0.875197	1.06371	0.801712	0.810345	0.908824	0.903782	1.39668	0.774621	0.705415
Glucose	10.1023	8.42675	12.5073	13.9658	8.30958	7.42909	11.5042	8.55388	9.5	6.83972	7.37244	10.128	10.1315	5.26473	7.67672	6.13529	4.13613	9.5782	4.23068	6.12996
Glucose-6-P	0.0305164	0.0210526	0.0217557	0.0167808	0.0183333	0.0281818	0.0265018	0.0277551	0.0411765	0.0176861	0.0251969	0.0393701	0.041129	0.0232877	0.0155172	0.0136029	0.0193277	0.0331754	0.0151515	0.0155235
Glutamate	18.4967	16.1013	18.5649	18.4401	17.2071	14.7514	16.806	19.0494	17.8668	15.6352	15.1106	23.3626	11.7165	12.1918	11.65	15.1077	9.08529	15.9341	13.6155	14.7848
Glutamine	12.7469	7.95	2.87863	3.13425	9.51708	11.6623	11.6113	22.6906	10.5845	8.90604	10.4516	4.09173	16.4516	17.6175	13.969	12.8658	9.52101	13.2678	6.84886	9.65307
Glycine	8.03991	6.85088	5.49198	6.58973	7.3925	7.255	6.89929	9.31469	7.68739	5.95136	5.6315	5.9	7.05161	5.84589	6.61121	7.53272	7.57605	8.60616	8.73409	7.59639
HEFS	28.0498	26.5917	24.2202	26.9634	30.48	25.51	28.2092	30.8045	29.0193	29.2653	26.463	31.5354	36.5286	29.4188	35.5034	34.6754	38.3857	36.1678	40.278	32.8321
Histidine	0.962441	0.92193	0.587405	1.00514	0.82	0.813182	1.01802	1.01755	0.909244	0.66986	0.66063	0.677559	0.585887	0.413356	0.574138	0.505515	0.546218	0.931754	0.557197	0.76787
3-Methylhistidine	0.230516	0.131579	0.0576336	0.0828767	0.122083	0.0713636	0.0766784	0.120816	0.182353	nd	nd	0.0437008	0.0459677	0.0633562	0.0741379	nd	0.0563025	nd	nd	0.0805054
N,N-dimethylhistidine	2.36127	1.81075	1.1376	1.42414	1.40083	1.02182	1.51413	1.59082	2.61387	1.57793	1.30295	1.80039	2.04637	1.30017	1.69569	1.29798	1.72311	1.43602	1.81231	1.2287
Inosine	6.92817	5.31316	4.47137	5.88596	4.99708	4.83182	4.98163	5.17306	4.14832	3.50811	3.66496	2.56457	4.55323	2.8363	4.38362	2.6	3.22311	4.24265	2.225	1.9296
myo-Inositol	4.0108	2.75789	3.41069	3.11747	3.05542	3.05727	3.91237	3.49796	3.98235	2.97863	3.1815	3.68661	3.68024	3.47979	3.15043	4.1239	3.12983	5.49384	3.71364	3.43466
scyllo-Inositol	3.31479	2.42895	3.0105	2.65599	2.58438	2.57	3.53622	2.73061	3.23298	2.46186	2.77579	3.36319	3.32702	2.55325	3.27802	3.8307	2.68845	4.61066	2.95568	3.38718
Isoleucine	2.7662	2.20088	2.12519	1.61096	1.70542	1.66818	2.70247	2.92122	1.53067	1.58327	1.3563	1.26181	1.89355	1.40616	1.82155	1.25662	1.86639	3.18815	2.07424	1.68375
Lactate	14.8094	16.6189	18.1084	20.4897	12.6879	15.2641	20.7523	14.1151	12.2588	11.4223	18.302	15.3827	13.3403	13.0339	13.3159	14.1768	10.0945	21.991	11.6689	11.5773
Leucine	8.01033	5.90526	5.29656	6.57192	6.37	4.95227	7.12191	7.06122	4.62899	6.1297	4.92205	3.73307	5.19476	3.1863	3.52241	3.3114	5.66723	7.98104	5.0322	5.48773
Lombricine	30.5592	23.5443	21.9397	24.1627	20.5296	21.2868	27.9703	22.5939	27.1874	20.8294	22.9012	24.2008	25.9734	22.7373	25.0802	24.1941	21.4437	29.1318	23.061	20.3079
Lysine	8.36526	5.9193	4.79809	5.6524	6.14833	5.74455	6.39152	7.3351	6.66933	5.38725	4.39606	4.46102	4.95766	4.02397	4.45776	4.4261	4.55378	6.09716	5.02424	4.53069
Malate	17.8991	13.5904	10.6279	9.17089	9.1175	10.0332	12.9901	11.362	19.0601	12.4985	11.8134	11.6705	14.8105	10.8432	12.7198	13.5265	11.3727	17.0739	10.092	9.57473
Mannose	1.63005	1.11404	1.19313	1.48938	1.21042	1.27091	1.29293	1.2751	1.17311	0.781872	0.940157	1.04528	1.32177	0.691438	0.721552	0.609191	0.690756	1.24455	0.562121	0.551264
Methionine	0.0798122	0.148246	0.0732824	0.85	0.137083	0.228636	0.0650177	0.0693878	0.371429	0.126382	0.0629921	0.150787	0.597581	0.0746575	0.465948	0.491176	0.466387	0.461611	0.516667	0.514079
Nicotinate	1.14836	0.915789	0.760687	0.854795	0.9475	1.025	0.993993	1.08082	1.03782	0.748342	0.778346	0.831102	0.89879	0.775	0.746983	0.780515	0.776891	0.983412	0.816667	0.68556
Phosphoethanolamine	7.21362	5.33158	5.27481	4.04486	6.57917	7.26182	7.14664	8.55714	8.03782	4.60317	4.91614	6.57441	4.91492	5.65445	6.52888	5.13419	6.44664	8.88152	7.35568	5.11047
Phenylalanine	3.40798	2.77281	2.11336	2.41507	2.39292	2.20727	3.05406	2.91102	1.84034	1.96684	1.90276	2.06102	2.02177	1.46438	1.81681	1.53382	2.36723	3.20284	2.81061	2.52202
Succinate	4.22911	4.41798	3.9729	3.98322	3.13667	5.88727	5.70989	3.3849	5.2479	4.10906	4.4563	4.85787	4.36532	4.32466	4.45172	5.3886	3.68655	6.24929	5.67614	4.26354
Threonine	4.65117	3.55789	3.25611	3.24966	3.48083	3.40273	3.46678	4.1249	3.26008	2.69234	2.17165	2.69843	2.99919	2.8089	2.24353	2.14228	2.67941	4.22986	2.58106	2.76823
Tryptophan	0.698122	0.779825	0.608779	0.661301	0.639167	0.566364	0.798233	0.778367	0.504202	0.470523	0.499606	0.600787	0.540726	0.399658	0.418534	0.433088	0.622269	0.851659	0.732576	0.902527
Tyrosine	3.11033	2.50132	1.9084	2.47979	1.99958	1.77909	2.65795	2.43469	1.83193	1.79845	1.54567	1.70157	1.89032	1.14658	1.58707	1.37941	1.81765	3.05829	2.23977	2.18195
Uridine	0.4723	0.375439	0.372901	0.464041	0.439167	0.446364	0.500353	0.554286	0.428151	0.403095	0.355906	0.379921	0.418145	0.367123	0.350431	0.354412	0.348739	0.505687	0.326515	0.314079
Valine	4.86009	3.22807	3.50115	3.15788	2.95542	2.52182	3.12544	3.29061	2.53824	2.78924	2.02913	2.15079	2.0375	2.0137	2.78491	2.05772	3.08655	3.45829	2.82462	2.2148
Xanthine	2.43803	2.10702	3.6313	2.34555	2.84958	3.70409	2.79611	1.93306	2.73655	2.37288	2.16102	2.10118	2.52581	1.74178	1.55733	1.02537	1.94454	1.1	0.969318	mv
	nd = not determined, below detection/quantitation levels
	mv = missing value
